# Supplementary material for: Transcriptome and functional analysis reveals hybrid vigor for oil biosynthesis in oil palm
Source: Sci Rep. 2017 Mar 27;7:439. doi: 10.1038/s41598-017-00438-8 (PMC5428490; doi:10.1038/s41598-017-00438-8)
Supplement: Supplementary file 2 — Supplementary Data Set [file 41598_2017_438_MOESM2_ESM.xls]

## Sheet: raw_log2
de novo assembly result by RNAseq of mesocarp and kernel
Note: all value(expresison level) are log2 value of FPKM
transcripts	isoform	KD1.5	KD2.5	KD3.5	KP3.5	KP4.5	KP5.5	KT1.5	KT2.5	KT3.5	MD1.5	MD2.5	MD3.5	MD4.5	MD5.5	MP1.5	MP2.5	MP3.5	MP4.5	MP5.5	MT1.5	MT2.5	MT3.5	MT4.5	MT5.5	arabidopsis ID	arabidopsis
comp339560_c0	comp339560_c0_seq1	0	0	0.0426443	0	2.34199	3.55704	0	0	1.74846	0	0	0	0	0	0	0	0	0	0	0	0	0	0	0	ATMG01410	-
comp32609_c0	comp32609_c0_seq1	1.51096	1.31034	2.93734	3.38819	7.34003	7.4941	2.38957	1.51096	5.35579	1.41143	1.75275	4.10434	4.19219	2.47249	1.07039	0.584963	2.854	3.92695	3.34341	2.0072	1.49057	0.992768	2.774	1.58496	ATMG01360	cytochrome c oxidase subunit 1, putative, expressed
comp674610_c0	comp674610_c0_seq1	1.52105	0.15056	0.250962	0	0	0	0.0565835	1.1177	0	0	0	0	0	0	0	0	0	0	0	0	0	0	0	0	ATMG01360	cytochrome c oxidase subunit 1, putative, expressed
comp1088860_c0	comp1088860_c0_seq1	0	0.389567	0	0	0	0	0.298658	0.226509	0	0	0.604071	0	0	0	0	0	0	0	0	0.400538	0	0	0	0	ATMG01360	cytochrome c oxidase subunit 1, putative, expressed
comp52413_c0	comp52413_c0_seq1,comp52413_c0_seq10,comp52413_c0_seq11,comp52413_c0_seq12,comp52413_c0_seq13,comp52413_c0_seq2,comp52413_c0_seq3,comp52413_c0_seq4,comp52413_c0_seq5,comp52413_c0_seq6,comp52413_c0_seq7,comp52413_c0_seq8,comp52413_c0_seq9	2.90497	3.73444	5.79025	5.00135	8.85347	9.83283	3.51854	3.23113	7.25077	4.27873	4.48285	5.69544	4.62352	2.854	3.69265	3.53107	3.91552	4.80993	4.72083	4.28688	3.70377	3.29425	2.69377	2.32769	ATMG01350	ATP synthase, putative, expressed
comp52108_c4	comp52108_c4_seq1,comp52108_c4_seq10,comp52108_c4_seq11,comp52108_c4_seq12,comp52108_c4_seq13,comp52108_c4_seq14,comp52108_c4_seq15,comp52108_c4_seq16,comp52108_c4_seq17,comp52108_c4_seq18,comp52108_c4_seq19,comp52108_c4_seq2,comp52108_c4_seq20,comp52108_c4_seq21,comp52108_c4_seq22,comp52108_c4_seq23,comp52108_c4_seq24,comp52108_c4_seq25,comp52108_c4_seq26,comp52108_c4_seq27,comp52108_c4_seq28,co…	4.46336	3.80426	4.94953	5.0268	7.92588	8.8061	4.774	2.91265	6.48639	5.76633	5.61029	6.47086	5.79442	3.93168	5.27426	5.65678	4.67976	6.20301	6.21607	5.7301	5.00315	4.83491	3.34341	3.20163	ATMG01275	NADPH-dependent oxidoreductase, putative, expressed
comp28582_c0	comp28582_c0_seq1	0	0	0	1.57531	0	0	0	0	2.61117	0	0	0	0	0	0	0	0	0	0	0	0	0	0	0	ATMG01250	RNA-directed DNA polymerase, putative, expressed
comp27067_c0	comp27067_c0_seq1	0	0	0	0	0	0	0	0	0	0	1.20789	0	0	0.526069	0	0	1.0635	0	0	0	1.29866	0.298658	0	0.214125	ATMG01250	RNA-directed DNA polymerase, putative, expressed
comp30649_c0	comp30649_c0_seq1	0	0	0	0	0	0	0	0	0	0	0	0	0	0	0.189034	0	0	0	0	0.250962	0	0	0	0	ATMG01250	RNA-directed DNA polymerase, putative, expressed
comp39156_c2	comp39156_c2_seq1	0	0	0	0	0	0	0	0	1.63227	0	0	0	0	0	0	0	0	0	0	0.695994	0	0	0	0	ATMG01250	RNA-directed DNA polymerase, putative, expressed
comp40859_c0	comp40859_c0_seq1	0	0.847997	0	2.28983	0	0	0	0	0	0	0	0	0	0	0	0	0	0	0	0	0	0	0	1.65992	ATMG01250	RNA-directed DNA polymerase, putative, expressed
comp14634_c0	comp14634_c0_seq1	1.95606	0	0	0	0	0	0	0	0	0	0	0	0	0	0	0	0	0	0	0	0	0	0	0	ATMG01080	ATP synthase protein 9, mitochondrial, putative, expressed
comp43366_c0	comp43366_c0_seq1,comp43366_c0_seq2	0	0	0	0.555816	0	0	0	0	0	0	1.09085	0	4.01257	2.79077	0.31034	0	2.80529	2.50335	2.35332	1.53605	2.22959	1.68706	3.76022	2.56316	ATMG01080	ATP synthase protein 9, mitochondrial, putative, expressed
comp426131_c0	comp426131_c0_seq1	0	0	0	0	0	0	0	0	0	0	0	0	0	0	0	0	0	0	0	0	0	0	0	0	ATMG01080	ATP synthase protein 9, mitochondrial, putative, expressed
comp52936_c0	comp52936_c0_seq1	0	0	1.28096	1.70044	4.42828	5.16189	0	0	2.93546	0	0	0	0	0	0	0	0	0	0	0	0	0	0	0	ATMG00900	cytochrome c biosynthesis ccmC-like mitochondrial protein, putative, expressed
comp51514_c0	comp51514_c0_seq1,comp51514_c0_seq10,comp51514_c0_seq11,comp51514_c0_seq12,comp51514_c0_seq2,comp51514_c0_seq3,comp51514_c0_seq4,comp51514_c0_seq5,comp51514_c0_seq6,comp51514_c0_seq7,comp51514_c0_seq8,comp51514_c0_seq9	0	0.163499	0.956057	1.81967	2.62994	5.12681	0	0.298658	4.70155	0	1.17632	0	2.38681	4.01703	0.0143553	0	3.01078	3.10434	3.81044	1.74846	2.83188	2.23879	3.86691	5.32409	ATMG00860	expressed protein
comp50670_c1	comp50670_c1_seq1,comp50670_c1_seq2,comp50670_c1_seq3	1.15704	0	1.09085	0	0	0	1.42761	0	1.76129	0	2.20789	0.887525	2.52607	1.0635	0.613532	0	0.0426443	0.925999	0.275007	0.823749	1.49057	0.992768	0.731183	1.61824	ATMG00860	expressed protein
comp32361_c0	comp32361_c0_seq1	0	0	0	0	0	0	0	0	0.378512	0	0	0	0	1.19535	0	0	0	0.495695	0	0	0	0	0.9855	2.33342	ATMG00860	expressed protein
comp39721_c0	comp39721_c0_seq1	0	0	0	0	0	1.04963	0	0	0	0	0	0	0	0	0	0	0.298658	1.32769	0.847997	0	0.378512	0.0703893	2.21412	1.38405	ATMG00860	expressed protein
comp41116_c0	comp41116_c0_seq1,comp41116_c0_seq2,comp41116_c0_seq3,comp41116_c0_seq4	0	0	0	0	0	0	0	0	0	0.871844	2.80529	0.604071	1.59455	0.757023	0	0	1.852	0.695994	0.367371	3.23419	3.93452	4.06523	1.50589	1.1635	ATMG00860	expressed protein
comp42172_c3	comp42172_c3_seq1	0	0	0	0	0	0	0	0	0	0	0	0	0.286881	0.641546	0	0	0	2.26303	0.214125	0.111031	0.713696	0	0.378512	0.85599	ATMG00860	expressed protein
comp43463_c0	comp43463_c0_seq1,comp43463_c0_seq2	0	0	0	0	0	2.13422	0	0	3.22651	0	0	0	1.22651	1.1177	0	0	0	0	0.650765	0	1.15056	0	1.69599	2.65764	ATMG00860	expressed protein
comp43498_c0	comp43498_c0_seq1	0.0703893	0	0	0	0	0	0.443607	0	0	0	0	0	0	0	0	0	0	0	0	0	0	0.650765	0	0.555816	ATMG00860	expressed protein
comp47566_c0	comp47566_c0_seq1	0	0	0	0	0.356144	2.49825	0	0	2.17951	0	0	0	1.53605	0.250962	0	0	0	0	0.344828	0	0	0	0.0426443	1.63227	ATMG00860	expressed protein
comp47787_c0	comp47787_c0_seq1,comp47787_c0_seq2,comp47787_c0_seq3,comp47787_c0_seq4	0	2.41414	0	0.83996	4.43296	4.2502	4.21645	5.91767	4.21568	0	0	0	2.70487	2.23573	4.58976	0	0	1.60407	2.74631	5.40939	6.40361	4.29646	4.24565	3.94953	ATMG00860	expressed protein
comp51753_c1	comp51753_c1_seq1,comp51753_c1_seq2	0	1.01436	0.879706	1.9222	2.80941	3.83895	1.4957	0.765535	4.10936	0	0	0	3.30451	2.99095	2.58015	0.536053	2.70487	3.8846	2.9241	1.70044	3.13914	2.27202	4.04089	4.5509	ATMG00860	expressed protein
comp51892_c1	comp51892_c1_seq1	0	3.97085	0	0	0.847997	1.99277	0	3.39232	2.04963	0	0	0	0	1.21412	0	0	0	0.31034	0	0	0.536053	0	0.895303	1.76129	ATMG00860	expressed protein
comp52728_c4	comp52728_c4_seq1,comp52728_c4_seq2	0	0	0.321928	0.422233	1.65992	2.3978	0	0	1.91456	0	0	0	1.27501	0	0.176323	0	0	1.02148	0	0.238787	1.71809	0.565597	0.948601	1.25096	ATMG00860	expressed protein
comp53208_c0	comp53208_c0_seq1,comp53208_c0_seq2,comp53208_c0_seq3	0	0	1.42761	1.10434	2.1177	4.91313	0.815575	0	4.10182	0	0	0	2.26604	4.02237	1.1375	0	2.5435	2.27798	3.23726	0.0976108	2.72028	1.62293	3.75168	4.73552	ATMG00860	expressed protein
comp53222_c0	comp53222_c0_seq1,comp53222_c0_seq10,comp53222_c0_seq11,comp53222_c0_seq2,comp53222_c0_seq3,comp53222_c0_seq4,comp53222_c0_seq5,comp53222_c0_seq6,comp53222_c0_seq7,comp53222_c0_seq8,comp53222_c0_seq9	0	0	1.99277	0.933573	0.545968	2.55582	0	0	4.01078	0	0	0	0.526069	2.75061	0	0	2.64616	1.8953	2.24184	0.31034	1.70929	2.38681	4.70653	5.54195	ATMG00860	expressed protein
comp751201_c0	comp751201_c0_seq1	0	0	0	0	0	0	0	0	0	0	0	0	0	0	0	0	0	0	0	0	0	0	0	0	ATMG00860	expressed protein
comp44076_c0	comp44076_c0_seq1,comp44076_c0_seq10,comp44076_c0_seq11,comp44076_c0_seq12,comp44076_c0_seq13,comp44076_c0_seq14,comp44076_c0_seq15,comp44076_c0_seq16,comp44076_c0_seq17,comp44076_c0_seq18,comp44076_c0_seq19,comp44076_c0_seq2,comp44076_c0_seq20,comp44076_c0_seq21,comp44076_c0_seq3,comp44076_c0_seq4,comp44076_c0_seq5,comp44076_c0_seq6,comp44076_c0_seq7,comp44076_c0_seq8,comp44076_c0_seq9	1.48027	2.16027	1.25701	1.89918	2.46205	1.55582	2.37851	2.80735	2.20477	2.56803	1.62293	1.61824	2.91073	7.42232	3.98277	2.38681	2.89724	2.02148	2.53605	4.72629	3.36877	3.54102	2.74631	2.71589	ATMG00860	expressed protein
comp52961_c0	comp52961_c0_seq1,comp52961_c0_seq2,comp52961_c0_seq3,comp52961_c0_seq4,comp52961_c0_seq5,comp52961_c0_seq6,comp52961_c0_seq7	0.0143553	0	0	0.411426	0.226509	0.263034	1.32769	0	0.411426	0.0426443	0.815575	1.05658	3.72465	2.76977	2.12102	0	1.85599	2.62059	1.61824	3.21412	3.31179	2.22342	2.61353	2.9982	ATMG00860	expressed protein
comp30917_c0	comp30917_c0_seq1	0	0	0	0	0	0	0	0	0	0	0	0	0	0	0	0	0	0	0	0	0	0	0	0	ATMG00850	-
comp38936_c1	comp38936_c1_seq1	0	0	0	0	0	0.863938	0	0	0	0	0	0	0	0	0	0	0	0.367371	0.422233	0	0	0	1.92979	1.70929	ATMG00850	-
comp52728_c3	comp52728_c3_seq1	0	0	0	0.0840643	0.443607	0.695994	0	0	0.847997	0	0	0	0	0	0	0	0.831877	0.695994	0.748461	0	0	1.22033	0.0285692	0.925999	ATMG00850	-
comp51799_c1	comp51799_c1_seq1,comp51799_c1_seq2,comp51799_c1_seq3,comp51799_c1_seq4,comp51799_c1_seq5	0	0	0.31034	0.526069	3.74308	4.74416	0	0	1.99277	0.757023	1.75702	1.18269	3.43429	3.17313	0.782409	0	1.1177	1.4957	1.48027	1.49057	1.90689	2.23266	2.86987	1.5008	ATMG00830	uncharacterized tatC-like protein ymf16, putative, expressed
comp7982_c0	comp7982_c0_seq1	0	0	0	0	0	0	0	0	0	0	0	0	0	0	0	0	0	0	0	0	0	0	0	0	ATMG00820	expressed protein
comp620031_c0	comp620031_c0_seq1	0	0	0	0	0.124328	2.20163	0	0	0	0	0	0	0	0	0	0	0	0	0	0	0	0	0	0	ATMG00820	expressed protein
comp6506_c0	comp6506_c0_seq1	0	0	0	0	0.910733	1.52105	0	0	1.41143	0	0	0	0	0	0	0	0	0	0	0	0	0	0	0	ATMG00810	expressed protein
comp34030_c0	comp34030_c0_seq1	0	0	0	0	0	0	0	0	0	0	0	0	0	0	0	0	0	0	0	0	0.687061	0	0	0	ATMG00810	expressed protein
comp34030_c2	comp34030_c2_seq1	0	0.333424	0	0	0	0	0	0	0	0	0	0	0	0	0	0	0	0	0	2.0036	0.344828	0.344828	0.687061	0	ATMG00810	expressed protein
comp40273_c0	comp40273_c0_seq1	0	0	0	0	0	0	0	0	0	0	0	0	0	0	0	0	0	0	0	0	0	0	0.85599	1.32769	ATMG00810	expressed protein
comp44060_c0	comp44060_c0_seq1	0	0	0	0	0	1.28096	0	0	0.321928	0	0	0	1.57531	1.54597	0	0	0.807355	0	0.650765	0.0285692	0.31034	0.807355	0.505891	0.815575	ATMG00810	expressed protein
comp896469_c0	comp896469_c0_seq1	0	0	0	0	0	0	0	0	0.378512	0	0	0	0	0	0	0	0	0	0	0	0	0	0	0	ATMG00810	expressed protein
comp1200069_c0	comp1200069_c0_seq1	0	0	0	0.298658	0	0	0	0	1.05658	0	0	0	0	0	0	0	0	0	0	0	0	0	0	0	ATMG00810	expressed protein
comp35165_c0	comp35165_c0_seq1	0	0	0	0	0	0	0	0	0	0	0	0	0	0.15056	0	0	0	0	0	0	0	0	0.687061	1.73118	ATMG00750	-
comp35259_c0	comp35259_c0_seq1	0	0	0	0	0	1.9855	0	0	1.36177	0	0	0	0	0	0	0	0	0.250962	0	0	0	0	0	0.956057	ATMG00750	-
comp37796_c0	comp37796_c0_seq1,comp37796_c0_seq2	0	0	0	0	0	1.10434	0	0	1.56071	0	0	0	0.505891	0	0	0	0	0.275007	0.0285692	0	0	0	1.04264	2.53107	ATMG00750	-
comp51831_c0	comp51831_c0_seq1,comp51831_c0_seq2,comp51831_c0_seq3,comp51831_c0_seq4,comp51831_c0_seq5,comp51831_c0_seq6,comp51831_c0_seq7,comp51831_c0_seq8	0	0	0	1.15056	2.30159	4.17073	1.37295	0	3.73985	0	0.0976108	0	3.76871	4.38336	2.37851	0	1.70929	3.3978	3.48671	1.1635	2.52356	2.21723	4.02857	4.36387	ATMG00750	expressed protein
comp37061_c2	comp37061_c2_seq1	0	0	0	0.201634	0	0	0	0	0	0	0	0	0	0.765535	0	0	0	1.38957	0	0	0	0.678072	0	1.03562	ATMG00730	-
comp37061_c3	comp37061_c3_seq1	0	0	0	0	0	0	0	0	0	0	0	0	0	1.02857	0	0	0.344828	1.47508	0	0	0	0.632268	1.29278	1.02857	ATMG00730	-
comp51443_c1	comp51443_c1_seq1,comp51443_c1_seq2,comp51443_c1_seq3,comp51443_c1_seq4	3.02148	2.90111	3.0635	3.54102	6.11873	6.61221	3.86196	3.35473	4.55213	3.69599	3.61235	3.67582	3.32048	2.5435	3.62527	3.51602	2.72901	3.37573	3.68818	4.35614	4.0365	4.1643	3.6241	3.20163	ATMG00730	tRNA synthetases class II domain containing protein, expressed
comp51844_c0	comp51844_c0_seq1,comp51844_c0_seq2	0	0	1.76553	0.505891	2.47249	4.87086	0	0	4.18982	0	0	0	0	2.46728	0	0	0.0426443	0	3.80012	0	0	0	2.20789	3.96717	ATMG00710	hypothetical protein
comp29775_c0	comp29775_c0_seq1	0	0	0	0	0	0	0	0	0	0	0	0	0	0	0	0	0	0	0	0	0	0	1.60881	2.81967	ATMG00710	hypothetical protein
comp30070_c1	comp30070_c1_seq1	0	0	0	0	0.565597	2.21723	0	0	0	0	0	0	0	0	0	0	0	0	0	0	0	0	0	0	ATMG00710	hypothetical protein
comp30106_c0	comp30106_c0_seq1	0	0	0	0	0	0.0143553	0	0	0	0	0	0	0	0	0	0	0.0840643	0	0	0	0.748461	0	0	0	ATMG00710	hypothetical protein
comp42380_c2	comp42380_c2_seq1	0	0	0	0.464668	0	0	0	0	0	0	0	0	0	0.713696	0	0	1.51602	0	0.807355	0	0	0	0	0	ATMG00710	hypothetical protein
comp42492_c0	comp42492_c0_seq1	0	0	0	0	0	0.62293	0	0	0.669027	0	0	0	1.96347	1.50589	0	0	0.0285692	0.137504	0.454176	0	0.422233	0.333424	1.01436	0.823749	ATMG00710	hypothetical protein
comp44402_c0	comp44402_c0_seq1	0	0	0	0	0	0	0	0	0	0	0	0	0	1.37295	0	0	0	0	0	1.09761	0.137504	0.137504	1.22033	0	ATMG00710	hypothetical protein
comp49149_c1	comp49149_c1_seq1	0	0	0	0	0	2.56803	0	0	1.08406	0	0	0	0.176323	0.321928	0	0	0	0	0	0	1.0072	0	1.17632	1.40599	ATMG00710	hypothetical protein
comp45057_c2	comp45057_c2_seq1,comp45057_c2_seq2	0.847997	0.933573	1.75275	0.85599	2.49057	3.22651	1.55582	0.863938	3.6893	1.18269	1.7137	1.91456	2.08066	2.07724	1.32193	0.847997	1.39506	2.58256	1.49057	2.13422	1.89918	1.60881	1.87578	2.28983	ATMG00660	-
comp45772_c0	comp45772_c0_seq1	0	0.0426443	1.87184	3.37434	5.76686	5.9607	0	1.22651	4.47184	0	0.695994	2.46467	0	0	0	0	0	0	0	0.823749	0	0	0	0	ATMG00640	ATP synthase protein MI25, putative, expressed
comp47731_c1	comp47731_c1_seq1,comp47731_c1_seq2,comp47731_c1_seq3,comp47731_c1_seq4,comp47731_c1_seq5	0	0	0	0	0	0	0	0	1.21412	0	0	0	2.51096	3.01436	0.0285692	0	2.69153	3.03386	2.21412	0	0	0.650765	2.97453	3.38128	ATMG00640	ATP synthase protein MI25, putative, expressed
comp52810_c1	comp52810_c1_seq1,comp52810_c1_seq10,comp52810_c1_seq11,comp52810_c1_seq12,comp52810_c1_seq13,comp52810_c1_seq14,comp52810_c1_seq15,comp52810_c1_seq16,comp52810_c1_seq17,comp52810_c1_seq18,comp52810_c1_seq19,comp52810_c1_seq2,comp52810_c1_seq20,comp52810_c1_seq3,comp52810_c1_seq4,comp52810_c1_seq5,comp52810_c1_seq6,comp52810_c1_seq7,comp52810_c1_seq8,comp52810_c1_seq9	2.19849	3.39232	5.23458	4.87922	7.33459	8.29797	2.82375	3.59694	7.4042	3.33771	4.47184	4.68706	4.33628	2.69599	2.9222	3.95233	3.09424	4.42425	4.40667	3.23113	3.46858	2.54102	2.14078	1.28688	ATMG00580	NADH-ubiquinone oxidoreductase chain 4, putative, expressed
comp24431_c1	comp24431_c1_seq1	0	0	0	0	2.42223	2.85599	0	0	0.910733	0	0.782409	0.895303	0.613532	0	0	0	0	0.62293	1.07724	0	0	0	0	0	ATMG00520	maturase, putative, expressed
comp24431_c0	comp24431_c0_seq1	0	0	0	0	1.48027	2.49825	0	0	0	0	0.111031	0	0	0	0	0	0	0	0	0	0	0	0	0	ATMG00520	maturase, putative, expressed
comp24431_c2	comp24431_c2_seq1	0	0	0	0	1.38405	2.58256	0	0	0.214125	0	0	0.0703893	0	0	0	0	0	0	0	0	0	0	0	0	ATMG00520	maturase, putative, expressed
comp52108_c6	comp52108_c6_seq1	0	0	0	0.83996	2.80529	3.6427	0.0565835	0	0.933573	0.678072	0.895303	1.07724	0.722466	0	0.505891	0.731183	0.263034	1.02857	1.74416	0.799087	1.15704	0	0	0	ATMG00520	maturase, putative, expressed
comp52117_c4	comp52117_c4_seq1,comp52117_c4_seq10,comp52117_c4_seq11,comp52117_c4_seq12,comp52117_c4_seq13,comp52117_c4_seq2,comp52117_c4_seq3,comp52117_c4_seq4,comp52117_c4_seq5,comp52117_c4_seq6,comp52117_c4_seq7,comp52117_c4_seq8,comp52117_c4_seq9	2.24793	2.5008	4.29866	4.60763	7.67723	8.47281	2.90689	2.52607	6.62029	3.24336	3.60051	4.79233	3.35755	2.47508	3.08576	3.31904	3.33485	3.22342	3.58256	3.50335	3.21723	2.45681	2.04614	1.95977	ATMG00510	NADH-ubiquinone oxidoreductase 49 kDa subunit, putative, expressed
comp52302_c0	comp52302_c0_seq1,comp52302_c0_seq2,comp52302_c0_seq3,comp52302_c0_seq4,comp52302_c0_seq5,comp52302_c0_seq6,comp52302_c0_seq7,comp52302_c0_seq8,comp52302_c0_seq9	1.11103	0.887525	2.4489	3.5008	5.80632	6.08789	2.11437	0.799087	4.3067	3.09592	2.76129	3.8748	2.36177	1.78241	3.24031	2.35332	3.79181	3.09085	2.25096	3.41684	3.45286	2.73985	2.12433	1.97085	ATMG00410	ATP synthase, A subunit family protein, putative, expressed
comp9330_c0	comp9330_c0_seq1	0	0	0	0	0	0	0	0	0	0	0	0	1.20163	0	0	0	0	0.214125	0	0.163499	0.201634	0	0.286881	0	ATMG00310	RNA-directed DNA polymerase, putative, expressed
comp52338_c0	comp52338_c0_seq1,comp52338_c0_seq2,comp52338_c0_seq3,comp52338_c0_seq4,comp52338_c0_seq5,comp52338_c0_seq6	0	0	1.23266	1.04264	2.77189	4.57894	0	0	3.82579	0	0	0	0	1.95606	0	0	0.0565835	0	2.7866	0	0	0	1.52105	3.63691	ATMG00300	-
comp53210_c0	comp53210_c0_seq1,comp53210_c0_seq10,comp53210_c0_seq11,comp53210_c0_seq12,comp53210_c0_seq13,comp53210_c0_seq14,comp53210_c0_seq15,comp53210_c0_seq2,comp53210_c0_seq3,comp53210_c0_seq4,comp53210_c0_seq5,comp53210_c0_seq6,comp53210_c0_seq7,comp53210_c0_seq8,comp53210_c0_seq9	0	0	0.85599	0.739848	0.9855	2.98732	0	0	3.15056	0	0	0	1.07039	3.37434	0	0	1.20789	0.933573	4.07468	0	0.613532	0	3.14568	5.9697	ATMG00300	-
comp1604_c0	comp1604_c0_seq1	0	0	0	0	0.495695	2.40327	0	0	0	0	0	0	0	0	0	0	0	0	0	0	0	0	0	0	ATMG00300	-
comp4330_c0	comp4330_c0_seq1	0	0	0	0	0	0.594549	0	0	0.594549	0	0	0	1.85997	1.07724	0.176323	0	1.21412	0.695994	0	0	0.847997	0.933573	0.887525	0.400538	ATMG00300	-
comp29775_c1	comp29775_c1_seq1	0	0	0	0	0	0	0	0	0	0	0	0	0	0	0	0	0	0	0	0	0	0	1.31615	0.941106	ATMG00300	-
comp36337_c0	comp36337_c0_seq1	0	0	0	0	0	0	0	0	0	0	0	0	0	1.76977	0	0	0	0.298658	0.0976108	0	0	0	0	0.495695	ATMG00300	-
comp38216_c0	comp38216_c0_seq1	2.07724	0.807355	0	0	0	0	1.90304	0	0	2.58256	3.23266	2.84197	1.36177	0.713696	0	1.1635	0.594549	0	0	2.43296	3.34625	2.89336	0.454176	0.475085	ATMG00300	-
comp42881_c0	comp42881_c0_seq1,comp42881_c0_seq2	0	0	0.526069	0	0	2.49313	0	0	2.33056	0	0	0	0.0285692	0.321928	0	0	0.389567	0	0.613532	0	0	0	1.36177	1.85997	ATMG00300	-
comp53093_c1	comp53093_c1_seq1,comp53093_c1_seq2,comp53093_c1_seq3,comp53093_c1_seq4	0	0	0.0840643	0	0.286881	2.94111	0.298658	0	1.83188	0	0	0	2.70044	2.90881	0.704872	0	1.15704	1.63227	1.81147	1.0072	2.24489	1.44361	2.86987	3.22497	ATMG00300	-
comp707786_c0	comp707786_c0_seq1	0	0	0	0.356144	0	0	0	0	0	0	0	0	0	1.34483	0	0	1.29278	0	0.111031	0	0	0	0	0	ATMG00300	-
comp978129_c0	comp978129_c0_seq1	0	0	0	0	0	0.575312	0	0	0.464668	0	0	0	0	0	0	0	0	0	0	0	0	0	0	0	ATMG00300	-
comp50049_c0	comp50049_c0_seq1	0	0	0.422233	1.10434	3.77083	4.82629	0	0	3.16189	0	0	0	0	0	0	0	0	0	0	0	0	0	0	0	ATMG00290	chloroplast 30S ribosomal protein S4, putative, expressed
comp797704_c0	comp797704_c0_seq1	0	0	0	0	0	0	0	0	0	0	0	0	0	0	0	0	0	0	0	0	0	0	0	0	ATMG00220	cytochrome b6, putative, expressed
comp966971_c0	comp966971_c0_seq1	0	0	0	0	0	0	0	0	0	0	0	0	0	0	0	0	0	0	0	0	0	0	0	0	ATMG00220	cytochrome b6, putative, expressed
comp52559_c0	comp52559_c0_seq1,comp52559_c0_seq2,comp52559_c0_seq3	0	0.963474	3.26604	3.12102	7.62936	8.12707	0.475085	1.81967	5.32301	1.12433	1.65076	3.13586	0.378512	0	0.613532	0	0.695994	0.0565835	0.565597	1.91073	1.04264	0	0.250962	0	ATMG00220	cytochrome b6, putative, expressed
comp51780_c0	comp51780_c0_seq1,comp51780_c0_seq2	1.72247	0.275007	1.62293	2.32193	5.11977	6.18606	0.782409	0	3.21878	2.27202	1.36177	2.23266	1.9222	0	1.57046	2.38681	1.37851	2.20477	1.53107	1.90304	2.07382	0.85599	0.163499	0	ATMG00180	-
comp4538_c0	comp4538_c0_seq1	0	0	0	0	0.871844	0	0	0	0	0	0	0	0	1.02857	0	0	0	0.475085	0	0	0	0	1.55582	0	ATMG00090	mitochondrial ribosomal protein S3, putative, expressed
comp38565_c0	comp38565_c0_seq1	0	0	0	0	0	0	0	0	0.111031	0	0	0	1.20163	1.91456	0	0	0	0	0	0.584963	0	1.16993	1.40599	1.29866	ATMG00090	mitochondrial ribosomal protein S3, putative, expressed
comp49799_c0	comp49799_c0_seq1,comp49799_c0_seq10,comp49799_c0_seq11,comp49799_c0_seq12,comp49799_c0_seq13,comp49799_c0_seq14,comp49799_c0_seq15,comp49799_c0_seq16,comp49799_c0_seq17,comp49799_c0_seq18,comp49799_c0_seq19,comp49799_c0_seq2,comp49799_c0_seq20,comp49799_c0_seq21,comp49799_c0_seq22,comp49799_c0_seq23,comp49799_c0_seq24,comp49799_c0_seq25,comp49799_c0_seq26,comp49799_c0_seq27,comp49799_c0_seq28,co…	8.74059	9.93304	10.2693	8.98587	12.7262	14.0784	8.63452	9.39114	11.26	9.3499	10.357	12.4741	10.0244	8.02713	8.54917	8.62666	8.77327	9.22554	8.63438	11.1327	9.69919	8.73437	9.21463	8.82024	ATCG01280	OsFtsH1 FtsH protease, homologue of AtFtsH1/5, expressed
comp30907_c0	comp30907_c0_seq1	0	0	0	0	0	0	0	0	0	0	0	0	0	0.367371	0	0	0	0	0	0	0	0.871844	0	0	ATCG01280	OsFtsH1 FtsH protease, homologue of AtFtsH1/5, expressed
comp37000_c1	comp37000_c1_seq1	0	0	0	0	1.41684	0	0	0	0	0	0	0	0.464668	1.93734	0	0	0	2.05658	2.11437	0	0	0	1.28688	1.31615	ATCG01280	OsFtsH1 FtsH protease, homologue of AtFtsH1/5, expressed
comp39160_c2	comp39160_c2_seq1	0	0	0	0	0	1.20789	0	0	0	0	0	0	0	0	0	0	0	0	0	0	1.20789	0.214125	0	0	ATCG01280	OsFtsH1 FtsH protease, homologue of AtFtsH1/5, expressed
comp39174_c0	comp39174_c0_seq1	0	0	0	0	0	0	0	0.526069	0	0	0	0	1.28688	0.678072	0	0	0	1.07039	0	1.76977	0.807355	1.03562	1.60881	0.333424	ATCG01280	OsFtsH1 FtsH protease, homologue of AtFtsH1/5, expressed
comp41552_c1	comp41552_c1_seq1	0	0	0	0	0	0	0	0	0	0	0	0	2.9241	2.48543	0	0	0	1.82375	0.475085	0.85599	0	0	1.18903	0	ATCG01280	OsFtsH1 FtsH protease, homologue of AtFtsH1/5, expressed
comp41552_c2	comp41552_c2_seq1	0	0	0	0	0	0	0	0	0	0	0	0	3.0036	2.62761	0	0	0.432959	2.14405	0.847997	0.575312	0.941106	0.163499	1.15704	1.17632	ATCG01280	OsFtsH1 FtsH protease, homologue of AtFtsH1/5, expressed
comp45326_c4	comp45326_c4_seq1	0	0	0	0	0	0	0	0	0	0	0	0	0.31034	0.575312	0	0	1.93734	0	0	0.815575	1.5656	0.765535	1.74416	1.15056	ATCG01280	OsFtsH1 FtsH protease, homologue of AtFtsH1/5, expressed
comp51445_c5	comp51445_c5_seq1,comp51445_c5_seq2,comp51445_c5_seq3,comp51445_c5_seq4,comp51445_c5_seq5,comp51445_c5_seq6	0	0.0703893	1.48543	1.61824	4.47184	5.55305	0	2.15056	3.13258	0	0.0703893	0	0.0840643	1.09761	0.871844	0.555816	1.79077	0	0	2.24184	1.21412	2.63227	1.05658	0.226509	ATCG01280	OsFtsH1 FtsH protease, homologue of AtFtsH1/5, expressed
comp52061_c1	comp52061_c1_seq1,comp52061_c1_seq2	3.76022	4.62877	3.6311	4.07039	6.04374	7.07628	1.79494	4.95745	4.95093	3.30451	1.91456	1.98914	3.95606	1.74846	2.84197	3.23113	2.71589	3.21568	3.67356	3.02148	2.926	1.22033	2.3978	1.55582	ATCG01130	NADPH-dependent oxidoreductase, putative, expressed
comp51131_c0	comp51131_c0_seq1	0	0	0.963474	1.09761	3.72683	4.94626	0	0.782409	2.75702	0	0	0.963474	0	0	0	0.163499	0	0	0	0	0	0	0	0	ATCG01050	NADPH-dependent oxidoreductase, putative, expressed
comp39923_c1	comp39923_c1_seq1	0	0	0	0	2.55582	3.76235	0	0.15056	1.22033	0	0	0	0	0	0	0	0	0	0	0	0	0	0	0	ATCG01040	cytochrome c biogenesis protein ccsA, putative, expressed
comp15952_c0	comp15952_c0_seq1	0.815575	1.02148	0.823749	1.24489	2.59694	3.63227	0.847997	2.35896	0.895303	1.18269	1.57046	1.40599	0.275007	0	0	0	0	0	0.978196	1.59455	0.879706	0.263034	0.226509	0.704872	ATCG01020	-
comp45341_c0	comp45341_c0_seq1	0	0	0	0.748461	3.02503	4.36667	0	0.321928	1.22033	0	0	0	0	0	0	0	0	0	0	0	0	0	0	0	ATCG01010	NADPH-dependent oxidoreductase, putative, expressed
comp52990_c0	comp52990_c0_seq1,comp52990_c0_seq2	6.46123	6.72274	6.44112	6.69	7.61846	8.04658	7.0278	6.47119	6.48156	6.4441	6.52388	4.64097	7.89881	6.07831	6.81737	5.99299	6.10559	7.30268	7.52129	7.82222	7.1808	5.97062	7.52552	7.7037	ATCG00800	chloroplast 30S ribosomal protein S3, putative, expressed
comp6681_c0	comp6681_c0_seq1	0	0	0	0	0	0.823749	0	0	0	0	0	0	0	1.0072	0	0	0.0285692	0	0	0.659925	0.9855	0.238787	1.87578	2.22651	ATCG00710	photosystem II reaction center protein H, putative, expressed
comp52990_c1	comp52990_c1_seq1,comp52990_c1_seq10,comp52990_c1_seq11,comp52990_c1_seq12,comp52990_c1_seq13,comp52990_c1_seq14,comp52990_c1_seq15,comp52990_c1_seq16,comp52990_c1_seq2,comp52990_c1_seq3,comp52990_c1_seq4,comp52990_c1_seq5,comp52990_c1_seq6,comp52990_c1_seq7,comp52990_c1_seq8,comp52990_c1_seq9	4.62585	5.02945	4.78084	5.01614	6.59887	7.4422	4.97682	5.03078	5.31976	4.5008	4.14649	3.16672	5.75969	3.30451	4.95327	4.30451	4.01436	5.34696	5.12391	5.51286	5.34234	3.69711	4.62	4.0054	ATCG00680	photosystem II P680 chlorophyll A apoprotein, putative, expressed
comp47746_c0	comp47746_c0_seq1	1.42761	3.56194	4.3875	4.02326	6.17393	7.66555	2.01436	4.5404	4.96209	2.99639	3.34199	1.75702	3.30597	1.22033	1.09761	0.495695	1.30451	3.16832	1.42223	2.87578	2.49057	1.31615	2.60881	1.97453	ATCG00540	apocytochrome f precursor, putative, expressed
comp41477_c0	comp41477_c0_seq1,comp41477_c0_seq2,comp41477_c0_seq3,comp41477_c0_seq4,comp41477_c0_seq5	0	0	3.11103	2.53605	0	0	0	0	2.40599	0	0	0	0	0	0	0	0.422233	0	0.757023	0	0	0.201634	0.226509	0	ATCG00490	ribulose bisphosphate carboxylase large chain precursor, putative, expressed
comp42218_c2	comp42218_c2_seq1	0	1.04264	0	0	0.163499	0.0426443	0.773996	0.956057	0	0	0	0	2.20789	1.79909	0	0	1.75275	1.98185	1.53605	0.823749	0.739848	0	2.7137	2.26303	ATCG00480	ATP synthase subunit beta, putative, expressed
comp47746_c1	comp47746_c1_seq1,comp47746_c1_seq2,comp47746_c1_seq3	1.39506	3.27202	4.85599	4.94907	7.13853	8.31343	1.38405	5.34234	5.87086	1.95233	2.21723	2.90497	2.50843	0.226509	1.5656	1.40599	0.933573	1.66448	0.641546	2.76341	1.94111	0.765535	1.90304	1.29866	ATCG00480	ATP synthase subunit beta, putative, expressed
comp47020_c1	comp47020_c1_seq1	0	0	0	0	0	0	0	0	0	0	0	0	1.47508	0.124328	0	0	0	0	0	0	0	1.36177	0	0	ATCG00440	NADPH-dependent oxidoreductase, putative, expressed
comp25232_c1	comp25232_c1_seq1	0	0	0	0.124328	1.65076	1.73552	0	0	1.11103	0	0	0	0	0	0	0	0	0	0	0	0	0	0	0	ATCG00430	NADPH-dependent oxidoreductase, putative, expressed
comp28629_c1	comp28629_c1_seq1	0	0	0	0	1.77821	2.70266	0	0	0.594549	0	0	0	0	0	0	0	0	0	0	0	0	0	0	0	ATCG00430	NADPH-dependent oxidoreductase, putative, expressed
comp28629_c0	comp28629_c0_seq1	0	0	1.24489	0.15056	3.08916	3.08916	0	0	1.54102	0	0	0	0	0	0	0	0	0	0	0	0	0	0.505891	0	ATCG00430	NADPH-dependent oxidoreductase, putative, expressed
comp52119_c0	comp52119_c0_seq1,comp52119_c0_seq2,comp52119_c0_seq3,comp52119_c0_seq4,comp52119_c0_seq5,comp52119_c0_seq6,comp52119_c0_seq7	3.22959	3.67469	4.0365	4.55213	6.0663	6.73254	4.27202	4.41143	5.15097	4.16672	3.74631	4.45088	4.44427	3.77189	5.10643	3.56316	3.24031	3.03738	3.60526	4.62352	3.9982	4.22497	3.21723	3.50843	ATCG00420	NADPH-dependent oxidoreductase, putative, expressed
comp30536_c0	comp30536_c0_seq1	0	0	0	0	0	0	0	0	0	0	0	0	0	0	0	0	0	0	0	0	0	0	0	0	ATCG00350	photosystem I P700 chlorophyll a apoprotein A1, putative, expressed
comp49207_c1	comp49207_c1_seq1,comp49207_c1_seq2,comp49207_c1_seq3,comp49207_c1_seq4	0	0	0	0	0.887525	1.9486	0.594549	0	0	0	0.0285692	0	1.57531	3.39232	0.925999	0	2.35332	2.73335	2.69599	1.73985	1.8953	1.11103	3.47897	2.85997	ATCG00350	photosystem I P700 chlorophyll a apoprotein A1, putative, expressed
comp801267_c0	comp801267_c0_seq1	0	0	0	0	0	0	0	0	0	0	0	0	0.464668	0.0143553	0	0	0	0	0	0	1.01436	1.20789	0.137504	0	ATCG00350	photosystem I P700 chlorophyll a apoprotein A1, putative, expressed
comp49326_c0	comp49326_c0_seq1,comp49326_c0_seq2	0	0.948601	2.18269	2.7761	5.41752	6.2363	0	2.82985	3.32769	0	0.847997	1.20789	0.189034	0	0.0840643	0	0	0	0	1.73985	0.411426	0	0	0	ATCG00350	photosystem I P700 chlorophyll a apoprotein A1, putative, expressed
comp45161_c0	comp45161_c0_seq1,comp45161_c0_seq2,comp45161_c0_seq3	0	0	1.09085	2.42492	5.86468	6.96844	0	0.584963	3.07039	0.411426	1.79494	2.78031	5.07852	3.74201	0.992768	0.238787	2.20163	3.17792	3.56194	2.39232	2.69599	4.32625	3.06695	2.92979	ATCG00280	photosystem II 44 kDa reaction center protein, putative, expressed
comp31399_c0	comp31399_c0_seq1,comp31399_c0_seq2	2.27501	0.0143553	0	0	1.87578	3.49953	0	0.15056	0.910733	0	0	0.201634	0	0	1.81558	1.25096	0	0	0	0.189034	0.226509	0	0	0	ATCG00220	-
comp53066_c0	comp53066_c0_seq1,comp53066_c0_seq10,comp53066_c0_seq11,comp53066_c0_seq12,comp53066_c0_seq13,comp53066_c0_seq2,comp53066_c0_seq3,comp53066_c0_seq4,comp53066_c0_seq5,comp53066_c0_seq6,comp53066_c0_seq7,comp53066_c0_seq8,comp53066_c0_seq9	3.42895	4.06091	4.10014	4.67469	6.69947	7.40735	3.48156	4.90881	6.00338	4.34127	4.26529	3.75061	4	3.40463	3.62176	3.32193	2.9279	3.20945	2.41414	4.97545	4.96671	4.21101	3.09085	2.40054	ATCG00190	DNA-directed RNA polymerase subunit beta, putative, expressed
comp39481_c0	comp39481_c0_seq1,comp39481_c0_seq2	0	0.847997	2.19849	1.66903	1.28688	1.46467	0	1.04963	2.11103	0.731183	0.925999	0	3.71149	2.31325	0	0	1.23266	2.70266	2.02148	2.91265	1.87184	1.852	3.06867	2.38681	ATCG00120	ATP synthase subunit alpha, putative, expressed
comp1178396_c0	comp1178396_c0_seq1	1.47508	0	0	0	0	0	0	0	0	0	0	0	0	0	0	0	0	0	0	0	0	0	0	0	ATCG00120	ATP synthase subunit alpha, putative, expressed
comp42546_c0	comp42546_c0_seq1,comp42546_c0_seq2	0.731183	1.81147	2.45418	3.7866	5.40735	6.24413	0.0703893	3.42761	4.56803	1.28096	1.774	2.0321	1.58015	0	0.815575	0	0.0565835	0.739848	0	2.07382	1.47508	0.201634	1.52105	0.263034	ATCG00050	chloroplast 30S ribosomal protein S16, putative, expressed
comp37189_c2	comp37189_c2_seq1	0	0	0	0	1.87578	3.08066	0	0	0	0	0	0	0	0	0	0	0	0	0	0	0	0	0	0	ATCG00040	maturase K, putative, expressed
comp52117_c5	comp52117_c5_seq1,comp52117_c5_seq2	4.1643	4.01792	4.60881	4.85599	7.14812	7.84706	4.19771	5.12722	5.88899	4.35262	4.18745	4.41414	5.68032	3.3799	4.58436	4.02237	3.73769	4.62761	4.61706	5.21062	5.10308	3.73985	5.02547	4.36807	ATCG00020	photosynthetic reaction center protein, putative, expressed
comp10524_c0	comp10524_c0_seq1	0	0	0	0	0	0	0	0	0	0	0	0	0	0	0	0	0	0	0	0	0	0	0	0	ATCG00020	photosynthetic reaction center protein, putative, expressed
comp52395_c0	comp52395_c0_seq1	0	0	0.321928	0.505891	0.933573	2.44095	0	0	0.773996	0	0	0	2.30451	1.70487	0.275007	0	0.739848	2.12763	2.04963	1.18903	2.08406	1.21412	1.08406	1.05658	ATCG00020	photosynthetic reaction center protein, putative, expressed
comp41075_c1	comp41075_c1_seq1,comp41075_c1_seq2,comp41075_c1_seq3	1.77821	1.4957	2.23879	1.87184	2.28688	0.669027	1.31034	1.43296	2.488	2.488	2.71809	2.45681	3.22497	3.39917	2.90497	2.52105	3.18903	2.76765	2.48543	3.48027	3.52356	3.29278	3.4019	2.98003	AT5G67640	-
comp44009_c0	comp44009_c0_seq1	0	0	0.641546	0.214125	1.37295	3.55459	1.43829	0	1.94486	0	0	0	0	0	0	0	0	1.44361	0	0	0.389567	0	0	0	AT5G67630	ruvB-like 2, putative, expressed
comp51467_c0	comp51467_c0_seq1,comp51467_c0_seq2,comp51467_c0_seq3	4.90111	6.16108	5.62936	5.45713	5.64904	5.43062	6.05355	5.7412	5.51444	6.04177	5.78241	5.42626	4.8485	4.23649	5.69627	6.0045	4.33414	4.85449	5.05441	5.91743	5.85773	5.44692	4.57471	3.852	AT5G67630	ruvB-like 2, putative, expressed
comp46630_c1	comp46630_c1_seq1,comp46630_c1_seq2,comp46630_c1_seq3,comp46630_c1_seq4	3.20163	0	0.669027	0.748461	0.176323	0	0	0	1.02148	1.01436	0	1.50589	2.91648	4.90497	4.47897	3.80941	4.13832	3.75809	4.09424	1.09761	1.93734	1.58976	4.23955	4.87234	AT5G67620	expressed protein
comp29619_c0	comp29619_c0_seq1,comp29619_c0_seq2	1.4957	1.774	1.32769	1.31615	2.02148	0.584963	0.925999	2.66903	1.85599	0	1.23266	0.799087	2.10769	2.40871	1.19535	0.765535	2.0072	1.80323	2.7845	1.14405	1.04264	1.62293	3.56194	2.80323	AT5G67610	proline-rich family protein, putative, expressed
comp23655_c0	comp23655_c0_seq1	5.64559	5.08958	3.9644	5.01748	3.55336	2.7845	4.7939	5.81019	4.66619	6.15502	5.64212	5.74039	4.43363	5.0018	5.78241	5.71452	5.74228	4.92029	4.11187	5.49889	5.42324	5.8071	4.91648	4.35614	AT5G67590	NADH dehydrogenase iron-sulfur protein 4, mitochondrial precursor, putative, expressed
comp19622_c1	comp19622_c1_seq1	0	0	0	0	0	0	3.83592	0.823749	0	0.286881	0	0	0	0	0	0	0	0	0	2.22651	0	0	0	0	AT5G67580	single myb histone, putative, expressed
comp50236_c0	comp50236_c0_seq1,comp50236_c0_seq2	0.632268	1.95606	0.815575	0.831877	0.9855	0.910733	2.19535	1.63227	1.31615	1.96717	1.26303	0.782409	1.83188	0.963474	1.88362	1.70929	0.782409	0.565597	1.8679	1.8953	1.28688	1.74416	0.632268	0.604071	AT5G67570	PPR repeat domain containing protein, putative, expressed
comp48766_c0	comp48766_c0_seq1,comp48766_c0_seq2	3.42895	3.35191	2.58015	3.69377	3.19535	2.18269	3.98277	3.64501	2.53854	4.08406	4.17951	3.49825	3.60051	3.54102	4.32625	4.39232	3.65992	3.70598	3.29719	4.06523	4.2211	4.25852	3.19377	3.33056	AT5G67530	peptidyl-prolyl cis-trans isomerase, putative, expressed
comp44131_c0	comp44131_c0_seq1,comp44131_c0_seq2	9.69504	9.18165	7.79006	8.89875	8.47228	7.8062	9.66995	9.11873	8.51987	9.29471	9.49803	8.79015	9.52558	8.4616	8.89221	9.23895	8.70231	10.1043	8.98726	9.66005	9.01611	9.04232	8.29999	7.58579	AT5G67510	ribosomal protein L24, putative, expressed
comp46150_c0	comp46150_c0_seq1,comp46150_c0_seq2,comp46150_c0_seq3,comp46150_c0_seq4	1.10434	0.847997	1.65076	2.25399	3.07553	2.29572	1.14405	2.91073	6.20006	1.76977	1.93357	0	1.19535	1.1177	0.432959	1.01436	0	0.879706	0	3.26454	2.21412	0.807355	1.01436	0	AT5G67500	outer mitochondrial membrane porin, putative, expressed
comp46752_c0	comp46752_c0_seq1	6.61132	5.23611	3.72137	5.19535	5.0268	4.16189	6.08385	5.13463	4.01436	6.86827	6.62527	6.60274	6.29278	6.13381	6.6372	7.03276	6.32048	6.08789	6.35173	6.51412	6.54319	6.58676	6.03144	6.02768	AT5G67500	outer mitochondrial membrane porin, putative, expressed
comp33362_c0	comp33362_c0_seq1,comp33362_c0_seq2	4.01703	4.20006	4.45549	4.70044	3.92695	3.77083	3.78555	5.70183	4.13914	4.34696	4.45812	4.01346	3.20163	4.25701	3.88947	4.765	4.1152	4.28096	3.76235	3.77189	4.32769	3.98459	4.21335	4.06178	AT5G67490	expressed protein
comp19840_c0	comp19840_c0_seq1	0	0	0	0	0	0	0	0	0.214125	0	0	0	0	0.464668	0	0	0	0.356144	0	0	0	0	0	0	AT5G67480	BTBZ1 - Bric-a-Brac, Tramtrack, and Broad Complex BTB domain with TAZ zinc finger and Calmodulin-binding domains, expressed
comp33127_c0	comp33127_c0_seq1,comp33127_c0_seq2	0	0	0	0	0	0	0	0	0	0	0	0	0	0	0	0	0	0	0	0	0	0	0	0	AT5G67480	BTBZ1 - Bric-a-Brac, Tramtrack, and Broad Complex BTB domain with TAZ zinc finger and Calmodulin-binding domains, expressed
comp28179_c1	comp28179_c1_seq1	0	0	0	0	0	0	0	0	0	0	0	0	0	0	0	0	0	0	0	0	0	0	0	0	AT5G67480	BTBZ1 - Bric-a-Brac, Tramtrack, and Broad Complex BTB domain with TAZ zinc finger and Calmodulin-binding domains, expressed
comp50611_c0	comp50611_c0_seq1	0	1.70487	0	2.5656	0	0.545968	2.71809	0.62293	0	0	0	0	0	0	0	0	0	0	0	0	0	0	2.488	2.13093	AT5G67480	BTBZ1 - Bric-a-Brac, Tramtrack, and Broad Complex BTB domain with TAZ zinc finger and Calmodulin-binding domains, expressed
comp51045_c0	comp51045_c0_seq1,comp51045_c0_seq10,comp51045_c0_seq11,comp51045_c0_seq12,comp51045_c0_seq13,comp51045_c0_seq14,comp51045_c0_seq15,comp51045_c0_seq2,comp51045_c0_seq3,comp51045_c0_seq4,comp51045_c0_seq5,comp51045_c0_seq6,comp51045_c0_seq7,comp51045_c0_seq8,comp51045_c0_seq9	4.19377	5.3345	4.72028	5.37712	5.26491	4.37226	5.00854	5.49313	5.26604	4.91648	5.32876	4.86443	6.45598	5.69488	4.47249	4.22188	5.488	5.9331	5.40361	4.8679	5.18428	5.6314	6.59887	6.20203	AT5G67480	BTBZ1 - Bric-a-Brac, Tramtrack, and Broad Complex BTB domain with TAZ zinc finger and Calmodulin-binding domains, expressed
comp21440_c0	comp21440_c0_seq1	3.16511	3.05658	1.26303	3.22342	3.18428	2.55827	3.46467	2.70708	1.75275	4.17473	4.23189	3.9855	4.1375	4.2211	3.28392	2.98185	3.97728	3.38681	3.86196	3.27947	3.45418	3.88753	3.6427	3.91552	AT5G67480	BTBZ1 - Bric-a-Brac, Tramtrack, and Broad Complex BTB domain with TAZ zinc finger and Calmodulin-binding domains, expressed
comp51794_c0	comp51794_c0_seq1	0	0	0	0	0	0	0	0	0	0	0	0.895303	0	0	1.78241	2.0036	0	0	0	0	0	0	0	0	AT5G67470	formin-like protein 6 precursor, putative, expressed
comp35479_c0	comp35479_c0_seq1	1.37295	0	0	0	0	0	2.19535	0	0	0.879706	0	0	0	0.650765	1.09761	1.87971	1.43829	1.46467	2.26303	0.650765	0	0	2.21101	0.432959	AT5G67470	formin-like protein 6 precursor, putative, expressed
comp51794_c1	comp51794_c1_seq1,comp51794_c1_seq2,comp51794_c1_seq3	3.78031	0.422233	0	0.0703893	0.722466	0.831877	2.98732	0.879706	0	2.61824	1.94111	2.83188	2.43296	1.73985	3.69377	4.62994	1.61353	2.47768	3.62877	2.43829	2.35614	2.26604	2.46989	1.31034	AT5G67470	formin-like protein 6 precursor, putative, expressed
comp44689_c0	comp44689_c0_seq1	3.64962	1.80323	0	4.30743	0	0.545968	4.04264	0	0	0	0	0	0	0	0	0	0	0	0	0	0	0	0	0	AT5G67460	glucan endo-1,3-beta-glucosidase-related, putative, expressed
comp4520_c0	comp4520_c0_seq1	0	0	0	0	0	0	0	0	0	0	0	0	0	0	0.111031	0	0	0	0	1.91456	0	0	0	0	AT5G67440	BTBN7 - Bric-a-Brac, Tramtrack, Broad Complex BTB domain with non-phototropic hypocotyl 3 NPH3 domain, expressed
comp33920_c0	comp33920_c0_seq1	4.69153	2.16672	0	1.72683	2.35614	0.948601	4.45878	0.604071	0	4.96301	2.87578	3.61471	4.10936	3.67356	4.2555	4.35966	2.61589	1.22033	4.90881	5.34802	5.03254	2.88947	3.74631	3.96809	AT5G67400	peroxidase precursor, putative, expressed
comp40127_c0	comp40127_c0_seq1	3.78764	0.956057	1.50589	2.35332	0.807355	0.823749	2.1635	0	2.20163	3.24489	3.48671	2.15056	0.0840643	0.226509	3.28688	2.52857	1.51602	0	0.807355	3.46467	2.01792	1.852	0	0	AT5G67390	expressed protein
comp35574_c0	comp35574_c0_seq1,comp35574_c0_seq2	2.19535	0	0	0	0	0	0.823749	0	0	4.30086	2.14731	1.94486	0	0	3.10098	1.95606	0	0	0	2.51602	0.722466	0.978196	0	0	AT5G67390	expressed protein
comp38206_c0	comp38206_c0_seq1,comp38206_c0_seq2,comp38206_c0_seq3	0	0	0	0	0	0	0	0	0	0	0	0	0	0	0	0	0	0	0	0	0	0	0	0	AT5G67390	expressed protein
comp39005_c0	comp39005_c0_seq1,comp39005_c0_seq2	0	0	0	0	0	0	1.99277	0	0	0	0	0	0	0	0.799087	0	0	0	0	0.0285692	0	0	0	0	AT5G67390	expressed protein
comp32927_c0	comp32927_c0_seq1	0.687061	1.88362	0	0	0	0	4.53232	0	0	1.08406	0	0	0	0	0	0	0	0	0	3.55949	0	0	0	0	AT5G67385	BTBN5 - Bric-a-Brac, Tramtrack, Broad Complex BTB domain with non-phototropic hypocotyl 3 NPH3 and coiled-coil domains, expressed
comp40696_c0	comp40696_c0_seq1	0	0.782409	0	0	0	0	3.32769	0	0	0.978196	0	0	0	0	0	0	0	0	0	1.96347	0	0	0	0	AT5G67385	BTBN5 - Bric-a-Brac, Tramtrack, Broad Complex BTB domain with non-phototropic hypocotyl 3 NPH3 and coiled-coil domains, expressed
comp40696_c1	comp40696_c1_seq1	0	0.0285692	0	0	0	0	4.11686	0	0	0.910733	0	0	0	0	0	0	0	0	0	3.03738	0	0	0	0	AT5G67385	BTBN5 - Bric-a-Brac, Tramtrack, Broad Complex BTB domain with non-phototropic hypocotyl 3 NPH3 and coiled-coil domains, expressed
comp40696_c2	comp40696_c2_seq1,comp40696_c2_seq2,comp40696_c2_seq3	0.748461	0.722466	0	0	0	0	3.90689	0	0	0	0	0	0	0	0	0	0	0	0	2.93546	0	0	0	0	AT5G67385	BTBN5 - Bric-a-Brac, Tramtrack, Broad Complex BTB domain with non-phototropic hypocotyl 3 NPH3 and coiled-coil domains, expressed
comp50069_c0	comp50069_c0_seq1	0	0.0976108	0	0	0	0	1.77821	0	0	4.24717	4.01167	3.22497	2.848	1.45418	3.2032	1.17632	0.910733	0	1.38405	4.42761	3.10434	3.78346	1.08406	0	AT5G67385	BTBN5 - Bric-a-Brac, Tramtrack, Broad Complex BTB domain with non-phototropic hypocotyl 3 NPH3 and coiled-coil domains, expressed
comp23825_c0	comp23825_c0_seq1,comp23825_c0_seq2	0	3.50335	0	1.76129	0	0	0.176323	2.91073	0	0.0976108	0	0	0	0	0	0	0	0	0.389567	0	0	0	0	0	AT5G67370	DUF1230 domain containing protein, expressed
comp33947_c0	comp33947_c0_seq1	1.15056	1.20163	0	2.10098	0	1.3505	4.0993	2.61824	0.321928	2.33342	0.871844	0.422233	0	0	0.83996	0	3.13422	0	3.29278	0.799087	0	0	0	0	AT5G67360	OsSub30 - Putative Subtilisin homologue, expressed
comp33996_c1	comp33996_c1_seq1	0	0	0	0	0	0	0	0	0	0	0	0	0	0	0	0	0	0	0	0	0	0	0	0	AT5G67360	OsSub30 - Putative Subtilisin homologue, expressed
comp34987_c0	comp34987_c0_seq1	0	0	0	0	0	0	0	0	0	0	0	0	0	0	0	0	0	0	0	1.53605	0	0	0	0	AT5G67360	OsSub30 - Putative Subtilisin homologue, expressed
comp40448_c0	comp40448_c0_seq1	0.799087	0	0	0	0	0	0	0	0	0.713696	1.04963	1.07039	0	0	0	0.275007	2.45154	0	0	0	0.214125	1.43829	0	0	AT5G67360	OsSub30 - Putative Subtilisin homologue, expressed
comp41331_c0	comp41331_c0_seq1	0	0	1.1375	0	0	0	0	0	0	0	0	0	0	0	0	0	0	0	0	0	0	0	0	0	AT5G67360	OsSub30 - Putative Subtilisin homologue, expressed
comp41331_c1	comp41331_c1_seq1,comp41331_c1_seq2	0	0	1.08406	0	0	0	0	0	0.555816	0	0	0	0.992768	0	0	0	0	0	0	0	0	0	0	0	AT5G67360	OsSub30 - Putative Subtilisin homologue, expressed
comp45905_c0	comp45905_c0_seq1	0	0.903038	0	0.678072	1.02857	0	1.02857	0	0	0	1.53107	0.773996	0	0	0.263034	0.970854	2.66676	0.367371	1.23266	0	2.19219	0.432959	0.0285692	0	AT5G67360	OsSub30 - Putative Subtilisin homologue, expressed
comp45905_c1	comp45905_c1_seq1	0	0	0	0.163499	0.713696	0	1.81558	0	0	0	1.70487	1.31615	0	0	0	0.0143553	2.41414	0.641546	1.15704	0	1.69599	2.13093	0.0426443	0	AT5G67360	OsSub30 - Putative Subtilisin homologue, expressed
comp45905_c2	comp45905_c2_seq1	0	0	0	0	0	0	0	0	0	0	0	0	0	0	0	0	0.432959	0	0.0976108	0	0	0	0	0	AT5G67360	OsSub30 - Putative Subtilisin homologue, expressed
comp46934_c1	comp46934_c1_seq1	0	0	0	0	0	0	0.970854	0	0	0	0	0.298658	0	0	0	0.910733	1.35614	0.925999	0.495695	0	0	1.02857	0	0	AT5G67360	OsSub30 - Putative Subtilisin homologue, expressed
comp47818_c0	comp47818_c0_seq1	0	0	0	0.956057	0.400538	0	2.01078	0	0.0285692	0	1.63227	1.40054	0	0	0	0.970854	2.91265	1.17632	1.3505	0.555816	2.20163	2.27202	0	0	AT5G67360	OsSub30 - Putative Subtilisin homologue, expressed
comp18626_c1	comp18626_c1_seq1	3.86888	0	0	0	0	0	4.26604	0	0.0976108	0	0	0	0	0	0	0.516015	0	0	0	2.76977	0	0	0.226509	0	AT5G67360	OsSub30 - Putative Subtilisin homologue, expressed
comp49624_c0	comp49624_c0_seq1	7.50192	5.79831	1.62761	5.77479	2.54597	2.0635	8.60032	3.97453	4.56682	7.97493	7.75662	7.76732	6.27929	5.10811	7.74389	7.94679	5.19967	5.37816	4.19377	7.99961	8.03243	6.95163	3.63923	2.43296	AT5G67360	OsSub30 - Putative Subtilisin homologue, expressed
comp30071_c0	comp30071_c0_seq1	2.27202	4.44029	0	0	0	0	2.36457	5.54102	0	0	0	0	0	0	0	0	0	0	0	0.411426	0	0	0	0	AT5G67350	-
comp9444_c0	comp9444_c0_seq1	0	0	0	0	0	0.604071	0	0	0	0	0	0	0	0	0	0	0	0	0	0	0	0	0	0	AT5G67320	F-box-like/WD repeat-containing protein TBL1XR1-A, putative, expressed
comp52013_c0	comp52013_c0_seq1,comp52013_c0_seq2	4.82629	5.63778	4.50843	5.63023	4.77505	4.62819	5.77847	5.30159	5.03386	5.08704	5.31796	4.48156	5.51822	5.10769	5.26078	4.95606	4.94579	4.90929	5.45319	5.83542	5.5601	5.39609	5.27016	5.2724	AT5G67320	F-box-like/WD repeat-containing protein TBL1XR1-A, putative, expressed
comp23080_c0	comp23080_c0_seq1,comp23080_c0_seq2	0	6.7385	5.51033	7.01826	3.18428	3.52231	2.18903	5.90809	6.74618	0	0	0	0	0	0	0	0	0	0	0	0	0	0	0	AT5G67320	F-box-like/WD repeat-containing protein TBL1XR1-A, putative, expressed
comp34350_c0	comp34350_c0_seq1,comp34350_c0_seq2	3.78764	2.55336	3.58256	4.27053	3.18269	2.98914	2.65306	2.12102	3.15866	4.11437	4.06437	3.44758	4.99639	4.49506	4.45154	3.07724	4.48156	5.02414	5.08958	4.09845	3.94392	4.39917	4.55336	4.65764	AT5G67320	F-box-like/WD repeat-containing protein TBL1XR1-A, putative, expressed
comp50702_c2	comp50702_c2_seq1	0.669027	0	0	0	0	0	1.57046	0	0	0.887525	0.298658	0.669027	0	0	1.31034	0.879706	0	0	0	1.62293	1.22033	0.782409	0	0	AT5G67300	MYB family transcription factor, putative, expressed
comp44400_c0	comp44400_c0_seq1,comp44400_c0_seq2,comp44400_c0_seq3,comp44400_c0_seq4	7.87903	6.72533	6.81813	7.28854	7.52974	7.56932	8.26242	6.42978	8.88023	6.13955	6.13853	5.74228	8.53799	7.99118	6.37156	6.79351	6.42223	7.99283	8.82467	5.9798	6.37799	6.72042	7.63822	7.73288	AT5G67300	MYB family transcription factor, putative, expressed
comp42957_c0	comp42957_c0_seq1	2.58736	0.659925	1.848	3.23726	3.95513	3.0321	2.01792	2.20789	1.9222	2.23266	1.67807	0	4.19377	3.07039	1.64616	2.41684	1.17632	1.03562	5.02591	0	2.02857	0	3.69822	3.72574	AT5G67300	MYB family transcription factor, putative, expressed
comp50657_c0	comp50657_c0_seq1	5.26491	2.12763	6.33771	5.09592	5.20867	4.39575	4.97545	0.495695	6.00921	2.87184	1.52607	2.04264	3.23266	1.73552	3.5435	3.30451	2.43296	2.74631	2.67807	3.37434	2.27501	2.42761	2.62293	2.55336	AT5G67290	FAD dependent oxidoreductase domain containing protein, expressed
comp562554_c0	comp562554_c0_seq1	0	0	0	0.948601	0	0	1.27501	0	0	0	0	0	0	0	0	0	0	0	0	0	0	0	0	0	AT5G67280	expressed protein
comp834902_c0	comp834902_c0_seq1	0	0	0	0	0	0	0	0	0	0	0	0	0	0	0	0	0	0	0	0	0	0	0	0	AT5G67280	expressed protein
comp43449_c0	comp43449_c0_seq1	0	0	0	0	0	0	0	0	2.82985	0	0	0	2.70929	0	0	0	0	1.25096	0.137504	0	0	0	0	0	AT5G67270	ATEB1A-like microtubule associated protein, putative, expressed
comp42152_c0	comp42152_c0_seq1	1.01436	3.36036	0	0.545968	0	0	2.03562	3.65191	0	0	0	0	0	0	0	0	0	0	0	0	0	0	0	0	AT5G67270	ATEB1A-like microtubule associated protein, putative, expressed
comp42152_c1	comp42152_c1_seq1,comp42152_c1_seq2	1.63691	4.13422	0	0	0	0	2.07039	4.0781	0	0	0	0	0	0	0	0	0	0	0	0	0	0	0	0	AT5G67270	ATEB1A-like microtubule associated protein, putative, expressed
comp42753_c4	comp42753_c4_seq1,comp42753_c4_seq2	0	1.43296	0	0	2.31904	1.28688	0	1.14405	0	0	0	0	0	0	0	0	0	0.669027	1.36177	0	0	0	1.51096	0	AT5G67270	ATEB1A-like microtubule associated protein, putative, expressed
comp50738_c0	comp50738_c0_seq1,comp50738_c0_seq2,comp50738_c0_seq3	0	2.90689	0	2.46989	0.0143553	0	0	1.33342	1.98914	0	0	0	1.29866	0	0	0	0	0.659925	0.847997	0	0	0	0	0	AT5G67260	cyclin, putative, expressed
comp259186_c0	comp259186_c0_seq1	0	0.344828	1.4957	0.782409	1.34483	0.83996	0.918386	1.80735	0.298658	1.69153	0.298658	0.782409	0	0.356144	2.12763	1.60407	0	0	0	1.29278	2.06695	1.5509	0	0	AT5G67240	exonuclease, putative, expressed
comp48787_c0	comp48787_c0_seq1	5.54102	5.02414	4.46597	4.93876	3.7301	3.24641	5.41109	5.41853	4.42492	4.90593	5.00854	4.67356	3.97177	4.01614	5.04832	5.56102	4.2817	3.99639	4.01881	4.67356	5.01391	4.8268	3.851	3.72028	AT5G67240	exonuclease, putative, expressed
comp49967_c0	comp49967_c0_seq1,comp49967_c0_seq2,comp49967_c0_seq3,comp49967_c0_seq4,comp49967_c0_seq5	4.90352	4.12846	2.16672	3.50208	2.848	2.5656	5.06134	4.43095	2.76341	4.3067	3.94017	3.31759	3.53605	3.7866	4.42358	4.06867	4.08236	3.74631	4.48607	4.31904	4.16672	3.82171	4.27426	4.14893	AT5G67230	glycosyltransferase family 43 protein, putative, expressed
comp44451_c0	comp44451_c0_seq1	7.45845	1.95233	2.14405	2.01792	0.367371	0	4.04002	0.790772	2.57046	2.74846	3.21101	2.35332	0	2.94111	6.01324	6.60541	4.72901	0.356144	2.67356	3.2555	2.55336	1.94111	3.02857	3.48671	AT5G67230	glycosyltransferase family 43 protein, putative, expressed
comp42181_c0	comp42181_c0_seq1	3.42089	2.72901	0.367371	2.21101	1.90304	0.536053	2.96717	3.23419	0.748461	3.10769	3.22805	2.926	1.87578	2.47508	3.31034	4.2817	2.38957	2.15704	0.847997	2.80941	3.32337	3.14078	1.02857	1.42761	AT5G67220	tRNA-dihydrouridine synthase, putative, expressed
comp16975_c0	comp16975_c0_seq1	5.05702	2.12763	3.40599	1.46989	0	0	5.25096	0.443607	1.38957	2.22342	0.978196	0	0.895303	1.55582	2.8953	3.42492	1.45418	1.87971	0.933573	3.0993	1.59455	0	0.536053	1.83188	AT5G67210	plant-specific domain TIGR01627 family protein, expressed
comp46796_c0	comp46796_c0_seq1	0.863938	2.77189	0	3.31179	0	0.286881	3.43696	2.67356	0	0	0	0	0	0	0	0	0	0	0	0	0	0	0	0	AT5G67200	receptor kinase, putative, expressed
comp46796_c1	comp46796_c1_seq1	0.0703893	0.613532	0	2.58256	0	0	2.8339	1.852	0	0	0	0	0	0	0	0	0	0	0	0	0	0	0	0	AT5G67200	receptor kinase, putative, expressed
comp51054_c0	comp51054_c0_seq1,comp51054_c0_seq2,comp51054_c0_seq3,comp51054_c0_seq4,comp51054_c0_seq5,comp51054_c0_seq6,comp51054_c0_seq7,comp51054_c0_seq8	1.1635	2.07724	1.59455	2.10769	1.97453	1.98185	0.992768	0.918386	1.34483	1.83188	2.18269	0.978196	3.18745	2.25701	0.831877	1.33914	2.66676	2.94673	3.08576	2.3978	1.76977	1.98914	1.56071	1.81147	AT5G67170	OTU-like cysteine protease family protein, putative, expressed
comp44360_c1	comp44360_c1_seq1	0	0	0	0	0	0	0	0	1.9855	0	0	0	0.632268	0	0	0	0	2.73769	0	0	0	0	0	0	AT5G67150	transferase family protein, putative, expressed
comp48957_c0	comp48957_c0_seq1,comp48957_c0_seq2	5.02148	3.27202	5.30195	4.51159	3.8846	3.02326	3.68032	5.07425	4.41819	2.47508	2.88166	1.39506	6.10161	5.15745	3.39094	2.20477	4.27202	6.47362	6.38802	3.06005	3.20789	3.52231	6.5008	6.44311	AT5G67140	OsFBL28 - F-box domain and LRR containing protein, expressed
comp32886_c0	comp32886_c0_seq1	0	0	0	0	0	0.111031	0	0	0	0	0	0	0	0	0	0	0	0	0.565597	1.47508	0	0	0.918386	0	AT5G67130	phospholipase C, putative, expressed
comp32886_c2	comp32886_c2_seq1	0	0	0	0	0	0	0	0	0	0	0	0	0	0	0	0	0	0	0	0	0	1.61824	0	0	AT5G67130	phospholipase C, putative, expressed
comp250683_c0	comp250683_c0_seq1	0	0	0	0.505891	0	0	0	0	0	0	0	0	0.356144	0	0	0	0.443607	0	1.83188	2.20163	0	0.847997	0.863938	0	AT5G67130	phospholipase C, putative, expressed
comp42648_c0	comp42648_c0_seq1,comp42648_c0_seq2	3.24031	3.21723	2.63459	4.09592	2.46728	2.76129	4.45022	2.37295	2.51602	3.29866	2.28096	2.23573	1.65535	1.62761	2.01078	2.21412	0.475085	1.84398	3.27053	3.66448	2.26303	1.96347	1.02148	0.773996	AT5G67130	phospholipase C, putative, expressed
comp621_c0	comp621_c0_seq1	0	1.09085	0	0	0	0	0	1.848	0	0	0	0	0	0	0	0	0	0	0	0	0	0	0	0	AT5G67100	POLA1 - Putative DNA polymerase alpha catalytic subunit, expressed
comp38304_c1	comp38304_c1_seq1	0	1.11103	0	0	0	0	0	1.20163	0	0	0	0	0	0	0	0	0	0	0	0	0	0	0	0	AT5G67100	POLA1 - Putative DNA polymerase alpha catalytic subunit, expressed
comp38304_c2	comp38304_c2_seq1	0	2.12102	0	0	0	0	0	2.31615	0	0	0	0	0	0	0	0	0	0	0	0	0	0	0	0	AT5G67100	POLA1 - Putative DNA polymerase alpha catalytic subunit, expressed
comp33996_c0	comp33996_c0_seq1	0	0	0	0	0	0	0	0	0	0	0	0	0	0	0	0	0	0	0	0	0	0	0	0	AT5G67090	OsSub47 - Putative Subtilisin homologue, expressed
comp51511_c0	comp51511_c0_seq1	5.15583	0.925999	0	0	0	0	5.52388	0	0	2.79701	2.1177	0.411426	0	0	1.90689	3.07724	0	0	0	1.22033	1.88753	0	0	0	AT5G67090	OsSub47 - Putative Subtilisin homologue, expressed
comp40607_c0	comp40607_c0_seq1	2.85599	2.50843	0	4.59335	0	1.774	4.64328	4.88069	0	0	1.40054	0.333424	3.51096	1.64155	0.495695	0	1.71809	4.90545	1.81558	1.19535	0	0	1.31615	2.82782	AT5G67070	RALFL17 - Rapid ALkalinization Factor RALF family protein precursor, expressed
comp34402_c1	comp34402_c1_seq1	0	0	0	2.70044	0	0	3.05658	0.659925	0	0	0	0	0	0	0	0	0	0	0	0	0	0	0	0	AT5G67070	RALFL17 - Rapid ALkalinization Factor RALF family protein precursor, expressed
comp27664_c0	comp27664_c0_seq1	0.238787	0	4.11353	2.40327	0.678072	0	0.879706	0	0.505891	0	0	0	0	0	0	0	0	0	0	0	0	0	0	0	AT5G67060	bHelix-loop-helix transcription factor, putative, expressed
comp37565_c0	comp37565_c0_seq1,comp37565_c0_seq2	1.73985	0	0.124328	0.9855	0	0	0.176323	0	0	3.15056	2.63923	3.06005	0	0.111031	4.15218	3.65076	0.604071	0.443607	0	1.94111	2.97636	3.25248	0	0	AT5G67060	bHelix-loop-helix transcription factor, putative, expressed
comp49120_c1	comp49120_c1_seq1	3.926	1.12433	2.20477	2.82579	2.26604	0.443607	4.17473	0	0.887525	2.65306	3.22805	3.22497	2.62994	2.47508	2.67356	2.9279	2.79909	2.15056	1.37295	2.73335	3.73335	4.21878	2.53854	3.13914	AT5G67030	zeaxanthin epoxidase, chloroplast precursor, putative, expressed
comp43019_c0	comp43019_c0_seq1,comp43019_c0_seq2	3.43829	0	5.4446	3.15704	0.910733	0.378512	1.79077	0.505891	5.12474	0.464668	1.44361	0	0	0.0703893	0	0	2.38128	0.443607	0.669027	0	0.389567	0	2.38405	2.40599	AT5G67020	expressed protein
comp238545_c0	comp238545_c0_seq1	0	1.68706	1.02857	1.5656	0	1.37295	0	1.9855	1.10434	0	0	0	0	0	0	0	0	0.62293	0	0	0	0	0	0	AT5G67020	expressed protein
comp44072_c1	comp44072_c1_seq1	0	0	0	0.0565835	0.526069	0	0.189034	0	0.356144	0.799087	0.790772	0.356144	0.62293	0	1.66903	1.83188	1.61824	2.48285	0.847997	0.422233	1.09761	1.63227	0.201634	0.0976108	AT5G67020	expressed protein
comp102542_c0	comp102542_c0_seq1	1.10434	1.67807	0	1.20789	0.333424	0.731183	1.9486	0	0	3.51728	2.774	0.584963	2.9486	1	0	0	0	0	1.87971	2.89918	1.7866	1.1177	0.613532	1.07724	AT5G67020	expressed protein
comp34337_c0	comp34337_c0_seq1,comp34337_c0_seq2	0	0	0	0	0	0	0	0	1.63691	0	0	0	0	0	0	0	0	0	0	0	0	0	1.74416	0.250962	AT5G66990	pentatricopeptide, putative, expressed
comp50368_c0	comp50368_c0_seq1,comp50368_c0_seq2	1.81147	0.163499	0.454176	1.1635	0	0	2.71809	0	0.722466	0.443607	0.526069	0.887525	2.33056	2.67356	1.58015	1.75702	1.85599	2.81967	2.66221	0.782409	1.54597	1.19535	1.70487	1.61824	AT5G66980	B3 DNA binding domain containing protein, expressed
comp50583_c1	comp50583_c1_seq1,comp50583_c1_seq2,comp50583_c1_seq3,comp50583_c1_seq4	0	0.992768	1	0.422233	1.1375	1.04963	0.85599	1.35614	0.422233	0.641546	0.505891	0.0840643	0.704872	0	1.62293	1.57046	0	0.62293	0.367371	2.7845	2.16027	1.38405	0.545968	0.422233	AT5G66960	OsPOP19 - Putative Prolyl Oligopeptidase homologue, expressed
comp30190_c0	comp30190_c0_seq1	0	0	0	0	0	0	0.495695	0	0.226509	0	0	0	0	0	0.226509	0	0	0	0	0	0.0565835	0	0	0	AT5G66960	OsPOP19 - Putative Prolyl Oligopeptidase homologue, expressed
comp50583_c0	comp50583_c0_seq1	0	0	0	0	0	0	1.15704	0	0	0.0426443	0	0	0	0	0.910733	1	0	0	0	1.926	1.46989	0.757023	0	0	AT5G66960	OsPOP19 - Putative Prolyl Oligopeptidase homologue, expressed
comp40010_c0	comp40010_c0_seq1,comp40010_c0_seq2,comp40010_c0_seq3,comp40010_c0_seq4	3.60644	3.59694	3.8268	4.32121	3.32769	3.85898	4.33342	2.7866	4.05572	4.80529	4.5435	3.76447	4.7703	4.36737	4.66448	3.76022	3.94767	4.72301	4.56742	5.16148	4.1914	4.53481	3.98459	3.52857	AT5G66930	expressed protein
comp22230_c0	comp22230_c0_seq1,comp22230_c0_seq2	3.852	4.29352	4.53667	4.67582	4.0054	3.88557	4.41954	4.0045	4.488	5.71836	5.337	4.47379	4.86938	4.56742	4.72901	4.1375	5.16027	4.47379	4.6837	5.28836	4.58916	5.15218	4.70708	4.39849	AT5G66930	expressed protein
comp48631_c0	comp48631_c0_seq1	0	1.5656	0	1.65076	0	0	0	4.55459	0	1.13093	3.23113	0.757023	0.963474	2.97636	0	0.422233	4.81813	0.823749	2.21412	0	0.495695	0	3.90977	4.12433	AT5G66920	L-ascorbate oxidase homolog precursor, putative, expressed
comp38017_c0	comp38017_c0_seq1,comp38017_c0_seq2,comp38017_c0_seq3	0	0	0.422233	0	0	0	0	0	0	0	0	0	0	1.0072	0	0	0.739848	0.176323	0	0	0	0.632268	0	0	AT5G66870	DUF260 domain containing protein, putative, expressed
comp532933_c0	comp532933_c0_seq1	0	0	0	0	0	0	0	0	0	0	0	0	0	0	0	0	0	0	0	0	0	0	0	0	AT5G66870	DUF260 domain containing protein, putative, expressed
comp35227_c0	comp35227_c0_seq1	0	0	0	0.238787	0	0	0	0.15056	0	0	0	0	0	0	0.411426	0.31034	0	0	0	0	0	0	0	0	AT5G66860	ribosomal protein L25, putative, expressed
comp33647_c0	comp33647_c0_seq1	5.17871	5.58015	3.12763	3.73769	3.6427	3.02503	4.51538	6.20418	3.26903	5.55827	5.44062	5.30159	2.8953	4.03122	5.16148	5.76871	4.18031	3.36877	2.95977	5.22766	5.47508	5.22612	3.2854	2.93923	AT5G66860	ribosomal protein L25, putative, expressed
comp49107_c0	comp49107_c0_seq1,comp49107_c0_seq2,comp49107_c0_seq3	5.54257	4.53419	5.80503	5.42794	5.51159	4.43095	5.95443	4.36177	5.82553	5.337	6.05115	4.84599	6.09085	5.95675	5.75569	5.55121	5.87184	6.16852	5.6744	5.22149	5.58286	5.41109	6.22149	6.01992	AT5G66850	STE_MEKK_ste11_MAP3K.20 - STE kinases include homologs to sterile 7, sterile 11 and sterile 20 from yeast, expressed
comp1355619_c0	comp1355619_c0_seq1	0	0	0	0	0	0	0	0	0	0	0	0	0	0	0	0	0	0	0	0.15056	0	0	0	0	AT5G66840	expressed protein
comp43982_c1	comp43982_c1_seq1	4.08746	3.82477	2.19219	3.06867	1.32193	1.04963	3.79805	3.59096	2.1635	3.75489	3.72574	3.50843	3.59694	3.39094	3.98277	4.32193	3.64847	3.28983	3.17951	3.70819	4.0063	3.6311	3.07724	3.17473	AT5G66840	expressed protein
comp52518_c0	comp52518_c0_seq1	4.50779	2.13093	1.18903	1.38405	3.12267	0.454176	4.91791	0.555816	2.98368	2.61353	2.49313	2.23879	1.71809	2.14405	4.22574	4.42358	2.53605	2.53107	1.58015	2.28983	3.75382	3.51602	1.94111	1.9855	AT5G66820	expressed protein
comp37727_c0	comp37727_c0_seq1	2.0321	0	0	0	0	0	0	0	0	0	0	0	0	0	3.9364	0	0	0	0	0	0	0	0	0	AT5G66815	conserved hypothetical protein
comp45603_c0	comp45603_c0_seq1,comp45603_c0_seq2	3.39094	3.76129	3.97636	4.18745	3.81455	3.07211	3.33771	3.93734	3.64501	4.24413	4.01346	3.5097	5.71864	5.8674	4.26679	3.85798	4.63052	5.75676	4.99277	4.51854	4.48607	4.76129	5.43796	5.32193	AT5G66810	expressed protein
comp388010_c0	comp388010_c0_seq1	0	0	0	0	0	0	0	0	0	0	0	0	0	0	0	0	0	0	0	0	0	0	0	0	AT5G66780	expressed protein
comp39238_c0	comp39238_c0_seq1	0	0.641546	5.23266	4.25475	0.344828	0.0285692	0	0	3.01257	0	0	0	0	0	0	0	0	0	0	0	0	0	0	0	AT5G66780	expressed protein
comp44736_c0	comp44736_c0_seq1,comp44736_c0_seq2	1.69599	7.47387	9.47733	8.32966	8.17128	7.08958	1.94111	6.19908	8.04974	3.58856	4.37016	2.67582	6.41329	5.61794	3.74093	1.65535	4.7137	5.94696	5.49281	4.50779	3.70487	4.0505	5.14812	6.51885	AT5G66780	expressed protein
comp24180_c0	comp24180_c0_seq1	4.63517	4.65191	1.88753	4.71205	3.99548	4.02503	6.49153	2.25399	2.1375	3.79909	3.48027	4.09592	6.02348	4.83845	4.79233	4.32193	5.31796	5.84825	6.31651	4.14893	3.97545	5.35297	6.37834	5.76845	AT5G66770	GRAS family transcription factor domain containing protein, expressed
comp32263_c3	comp32263_c3_seq1	1.48543	2.32481	0	1.16993	0	0.613532	3.65535	1.8679	1.02148	1.46467	0.286881	1.23266	1.1177	1.48543	2.22651	1	0.678072	2.71149	2.04963	2.48027	1.90304	2.22033	0.378512	1.95606	AT5G66770	GRAS family transcription factor domain containing protein, expressed
comp34835_c0	comp34835_c0_seq1	1.58496	2.04963	0	0.495695	0	0	2.99095	1.40599	0	0.933573	0.263034	0.526069	0	1.04264	1.52607	1.02857	0	2.38957	2.09424	2.32193	1.90304	1.72247	0.443607	2.07039	AT5G66770	GRAS family transcription factor domain containing protein, expressed
comp52196_c0	comp52196_c0_seq1,comp52196_c0_seq2,comp52196_c0_seq3	7.22497	6.42038	4.77926	6.19298	5.48961	4.94439	7.1014	6.63749	5.56194	7.2446	7.04723	6.88521	6.64544	6.24717	6.96035	6.63909	6.77847	6.53278	6.36387	7.25399	7.1807	7.29701	6.56346	6.02636	AT5G66760	succinate dehydrogenase flavoprotein subunit,mitochondrial precursor, putative, expressed
comp29106_c0	comp29106_c0_seq1	1.90304	1.80735	0	0	0	0	2.76977	1.76129	0	1.36737	1.57531	0.526069	0	0	0.389567	1.852	0.163499	0	0	1.72683	1.59455	0.344828	0	0	AT5G66750	expressed protein
comp19039_c0	comp19039_c0_seq1,comp19039_c0_seq2	0	0	0	0	0	0	0	0	0	0	0	0	0	0	0	0	0	0	0	0	0	0	0	0	AT5G66740	expressed protein
comp46857_c3	comp46857_c3_seq1,comp46857_c3_seq2,comp46857_c3_seq3	0	0.704872	0	0	0	0.124328	3.84298	0	0	0	0	0	0.773996	0	0	0	0	0	0.333424	0.111031	0.189034	0	0	0	AT5G66730	ZOS7-06 - C2H2 zinc finger protein, expressed
comp38562_c1	comp38562_c1_seq1	4.10685	5.80632	5.54751	6.07724	5.67073	5.05485	4.28614	4.96209	6.48993	1.92979	2.46728	1.62761	4.49825	4.86394	4.2426	4.2765	5.11936	5.31578	5.08321	2.26303	2.62293	3.04264	5.67186	5.94626	AT5G66730	ZOS7-06 - C2H2 zinc finger protein, expressed
comp21981_c0	comp21981_c0_seq1	7.61912	7.09191	5.3799	6.60807	5.23879	4.68313	7.11853	8.06969	5.84423	7.23218	7.11811	6.78568	5.70874	6.26791	7.1915	7.26228	6.62848	5.65335	6.10308	6.86938	7.10098	7.04286	5.988	6.15644	AT5G66680	dolichyl-diphosphooligosaccharide--protein glycosyltransferase 48 kDasubunit precursor, putative, expressed
comp51540_c0	comp51540_c0_seq1,comp51540_c0_seq2	1.9486	0.847997	0	0.62293	0.298658	0.163499	2.73769	0.871844	1.15056	2.16672	1.40054	1.38957	0	0.62293	2.60407	2.51854	0.823749	0.704872	0.163499	2.02857	2.06695	1.70929	0.516015	0	AT5G66631	pentatricopeptide, putative, expressed
comp45565_c1	comp45565_c1_seq1	0	0	0	0	0	0	0.910733	0	0	0	0	0	0	0	0.475085	0	0	0	0	0	0	0	0	0	AT5G66600	ternary complex factor MIP1, putative, expressed
comp48089_c0	comp48089_c0_seq1,comp48089_c0_seq2,comp48089_c0_seq3,comp48089_c0_seq4	1.41143	0	0	0	0	0	1.02148	0	0	2.72028	0.85599	1.11103	3.25701	0	2.04963	1.35614	0	1.61353	0	4.17951	2.45681	1.41684	0	0	AT5G66600	ternary complex factor MIP1, putative, expressed
comp29787_c0	comp29787_c0_seq1	0	0	0	0	0	0	0	0	0	0	0	0	0	0	0	0	0	0	0	0	0	0	0	0	AT5G66580	expressed protein
comp40688_c0	comp40688_c0_seq1	4.20555	4.0009	0	0.713696	0	0.0143553	3.04439	4.35544	0.389567	0	0	0	0	3.12433	0.757023	4.00899	0	0	0	0	0	0	0	1.62293	AT5G66580	expressed protein
comp29243_c0	comp29243_c0_seq1	0	0	0	0	0	0	0	0	0	0	0	0	0	0	0	0	0	0	0	0	0	0	0	0	AT5G66580	expressed protein
comp32234_c0	comp32234_c0_seq1	2.848	2.05658	0.739848	3.99005	3.3978	2.67582	4.89918	0.485427	2.89142	5.61794	5.08534	4.80219	5.19731	5.58826	5.17832	3.61235	4.7845	4.35755	3.55704	6.80581	5.34412	5.96555	5.06178	5.23688	AT5G66570	oxygen-evolving enhancer protein 1, chloroplast precursor, putative, expressed
comp47441_c0	comp47441_c0_seq1,comp47441_c0_seq2,comp47441_c0_seq3,comp47441_c0_seq4	1.20789	0	0	0	0	0	0.594549	0	0	1.55582	0	0	0	2.81352	2.61353	1.89142	0	0	0.956057	0	0	0	0.344828	1.7866	AT5G66560	BTBN10 - Bric-a-Brac, Tramtrack, Broad Complex BTB domain with non-phototropic hypocotyl 3 NPH3 and coiled-coil domains, expressed
comp47441_c1	comp47441_c1_seq1	1.35614	0	0	0	0	0	1.09761	0	0	0.516015	0	0	0	0.910733	2.22651	0.815575	0	0	0	0	0	0	0	0.871844	AT5G66560	BTBN10 - Bric-a-Brac, Tramtrack, Broad Complex BTB domain with non-phototropic hypocotyl 3 NPH3 and coiled-coil domains, expressed
comp30736_c0	comp30736_c0_seq1	2.15056	2.10434	0	1.10434	0.250962	0	3.10434	1.72247	0	1.38957	1.87578	1.42223	1.72247	1.67356	2.07724	2.41143	2.28983	1.88753	2.08066	2.08746	2.26303	1.78241	2.12763	1.31615	AT5G66560	BTBN10 - Bric-a-Brac, Tramtrack, Broad Complex BTB domain with non-phototropic hypocotyl 3 NPH3 and coiled-coil domains, expressed
comp42363_c0	comp42363_c0_seq1,comp42363_c0_seq2	3.79077	2.74631	1.91839	3.89918	3.95047	3.43962	4.07296	2.67582	1.35614	4.41819	3.62176	3.2765	4.50016	4.84398	3.76871	3.89821	3.91361	3.12598	4.53294	4.63691	4.52607	4.53294	4.59156	3.91169	AT5G66550	maf, putative, expressed
comp22069_c0	comp22069_c0_seq1	4.60822	3.73118	3.7366	3.92029	2.89918	1.8679	4.16993	3.66448	3.38128	4.09085	4.63749	4.18982	4.79286	4.90689	5.19101	5.56834	5.01614	4.96901	4.41549	4.5656	5.08958	5.06393	4.88753	4.99232	AT5G66540	M-phase phosphoprotein 10, putative, expressed
comp43461_c0	comp43461_c0_seq1	3.43296	2.83794	1.95233	2.81558	1.1375	0.941106	3.24793	3.08236	2.45943	5.12309	4.56438	4.16752	3.47119	3.46205	3.97085	2.9486	4.38405	2.8953	3.69822	4.66562	4.20633	4.44493	4.22574	3.56682	AT5G66530	aldose 1-epimerase, putative, expressed
comp45524_c2	comp45524_c2_seq1,comp45524_c2_seq2	1.45943	2.78869	2.19849	2.41414	1.15704	1.1177	2.41684	2.85997	3.24336	2.4957	2.02503	1.0072	3.53854	2.49313	2.84398	0.963474	1.91073	2.88753	2.58496	3.48414	2.35896	2.72683	2.73769	2.13093	AT5G66520	pentatricopeptide, putative, expressed
comp285_c1	comp285_c1_seq1	0	0	0	0	0	0	0	0	0	0.933573	0	0	0	0	0.823749	0	0	0	0	0	0.475085	0	0	0	AT5G66520	pentatricopeptide, putative, expressed
comp24441_c1	comp24441_c1_seq1	0	0	0	0	0	0	0.378512	0	0.0976108	0.0285692	0.356144	0	0	0	0.31034	1.15704	0	0	0	0.575312	0.9855	0.992768	0	0	AT5G66520	pentatricopeptide, putative, expressed
comp27089_c0	comp27089_c0_seq1	0.0565835	1.15704	0	0.695994	0.910733	0.31034	0.545968	2.23266	0	1.1375	0	0	0	0	1.07724	1.45418	0	0	0	0.722466	0	0	0	0	AT5G66520	pentatricopeptide, putative, expressed
comp35630_c0	comp35630_c0_seq1	0	0	0	0	0	0	0	0	0	0.0143553	0.545968	0	0	0	0	0.978196	0	0	0	0	0	0	0	0	AT5G66520	pentatricopeptide, putative, expressed
comp36223_c0	comp36223_c0_seq1	0.526069	1.09085	0.0565835	0.124328	0	0	0.411426	1.02857	0.214125	1.11103	0.485427	0.565597	0	0	1.79077	1.51096	0	0	0	0.773996	0.0565835	0.0565835	0	0	AT5G66520	pentatricopeptide, putative, expressed
comp39485_c0	comp39485_c0_seq1	1.57046	0.739848	0	0.575312	0.62293	0	1.44361	0	0.321928	2.19219	1.85599	1.63227	0	0	1.35614	2.68706	0.555816	0	0	0.847997	1.3505	0.895303	0	0	AT5G66520	pentatricopeptide, putative, expressed
comp39828_c0	comp39828_c0_seq1	0.111031	0	0	0	0	0	0	0.575312	0	1.04264	0.594549	0.659925	0	0	0.422233	0.495695	0	0	0	0.389567	0.443607	0	0	0	AT5G66520	pentatricopeptide, putative, expressed
comp46862_c0	comp46862_c0_seq1	0.163499	0	0	0	0	0	0.31034	0.298658	0	0.863938	0.422233	0.0426443	0	0	0.344828	0.823749	0	0	0	0	0.992768	0	0	0	AT5G66520	pentatricopeptide, putative, expressed
comp48977_c0	comp48977_c0_seq1	1.20789	1.74416	0.189034	0	0	0	1.79909	1.25096	0.879706	2.04614	1.89918	1.85599	0	0.0840643	2.31904	2.95606	0	0	0	2.09085	2.35896	1.91073	0.0565835	0	AT5G66520	pentatricopeptide, putative, expressed
comp49846_c0	comp49846_c0_seq1	0.400538	1.02148	0.214125	0.704872	0	0	2.25701	0.918386	0	0.739848	0.464668	0.263034	0	0	1.46989	1.07039	0	0	0	1.36737	0.948601	1.01436	0	0	AT5G66520	pentatricopeptide, putative, expressed
comp50114_c0	comp50114_c0_seq1	0.956057	0.910733	0.62293	0.918386	0.0565835	0	1.37851	0.176323	0.0840643	1.86394	1.4489	1.48543	0	0	1.87578	1.81147	0	0	0	1.82782	1.78241	1.26903	0	0	AT5G66520	pentatricopeptide, putative, expressed
comp860470_c0	comp860470_c0_seq1	0	0	0	0	0.0143553	0	0	0	0	0	0.0976108	0	0	0	0	0	0	0	0	0.214125	0	0	0	0	AT5G66520	pentatricopeptide, putative, expressed
comp926927_c0	comp926927_c0_seq1	0	0	0	0	0	0	0	0	0	0	0.879706	0	0	0	0	0.189034	0	0	0	0	1.29866	0	0	0	AT5G66520	pentatricopeptide, putative, expressed
comp12235_c0	comp12235_c0_seq1	0	0	0	0	0	0	0	0	0	0	0.31034	0	0.400538	0	0.526069	0.201634	0	0	0	0.111031	1.02148	0.565597	0	0	AT5G66500	vegetative storage protein, putative, expressed
comp34413_c0	comp34413_c0_seq1	0	0	0	0.163499	0	0	0	0	0	0.263034	0.0285692	0	0	0.831877	0	0	0	0	0	0.400538	0	0.189034	0	0	AT5G66500	vegetative storage protein, putative, expressed
comp34413_c1	comp34413_c1_seq1	0	0	0	0	0	0	0	0	0	0.604071	0	0	0	0	0	0	0	0	0	0.422233	0	0	0	0	AT5G66500	vegetative storage protein, putative, expressed
comp34413_c2	comp34413_c2_seq1	0	0.176323	0.505891	0	0.464668	0	0	0	0	0.757023	0	0	0	0	0.286881	0	0	0	0	1.27501	0.659925	0	0	0	AT5G66500	vegetative storage protein, putative, expressed
comp46314_c1	comp46314_c1_seq1	1.44361	2.24489	1.01436	1.64155	1.72683	1.31034	2.3978	1.61824	1.75275	2.65306	2.31325	1.78241	3.16993	2.48027	2.04614	1.13093	0.807355	1.80735	2.0072	3.29719	2.52105	2.33056	2.02503	1.71809	AT5G66470	GTP-binding protein, putative, expressed
comp1269_c1	comp1269_c1_seq1	0	0	0	0	0	0	0	0	0	0	0	0	0	0	0	0	0	0	0	0	0	0	0	0	AT5G66460	OsMan01 - Endo-Beta-Mannanase, expressed
comp49680_c0	comp49680_c0_seq1,comp49680_c0_seq2	2.72465	0	0	4.65478	0	1.4489	2.1375	0	0	0.879706	0	0	0.189034	0	1.09085	0	0	0	0	0.83996	1.8679	0	0	0	AT5G66460	OsMan01 - Endo-Beta-Mannanase, expressed
comp49847_c0	comp49847_c0_seq1,comp49847_c0_seq10,comp49847_c0_seq11,comp49847_c0_seq12,comp49847_c0_seq13,comp49847_c0_seq14,comp49847_c0_seq15,comp49847_c0_seq16,comp49847_c0_seq17,comp49847_c0_seq18,comp49847_c0_seq2,comp49847_c0_seq3,comp49847_c0_seq4,comp49847_c0_seq5,comp49847_c0_seq6,comp49847_c0_seq7,comp49847_c0_seq8,comp49847_c0_seq9	7.42383	5.1811	5.14731	5.58796	4.9528	4.7137	7.42122	5.78738	4.81762	6.25039	5.21762	4.60822	5.7241	6.69251	5.42223	5.78842	6.25795	6.2804	6.03342	6.04963	5.88874	5.70293	6.67342	7.7066	AT5G66460	OsMan01 - Endo-Beta-Mannanase, expressed
comp43083_c0	comp43083_c0_seq1	2.07382	3.47768	1.5509	2.29572	1.42223	0.321928	2.69153	3.28244	1.49057	3.52105	3.93546	3.05485	4.20006	3.46728	2.88753	3.06178	3.16511	3.89918	2.93734	3.86691	3.30159	3.31904	2.66903	2.8953	AT5G66450	phosphatase, putative, expressed
comp43137_c1	comp43137_c1_seq1	0	0	0	0	0	0	0	0	0	0	0	0	0	0	0	0	0.584963	0	0	0	0	0	0	0	AT5G66440	expressed protein
comp43137_c0	comp43137_c0_seq1,comp43137_c0_seq2,comp43137_c0_seq3,comp43137_c0_seq4	0	0.62293	0	0	0	0	2.48285	0	0	0.695994	0.83996	0	0.367371	0.659925	0.722466	0.687061	1.43829	1.75275	0.659925	1.95977	0	0.124328	0	0	AT5G66440	expressed protein
comp22079_c0	comp22079_c0_seq1	5.13134	5.17233	5.13996	4.60288	3.80735	3.45681	5.40939	5.1631	4.89239	4.80116	4.36177	4.23419	4.63343	3.72465	4.51223	4.38474	4.63865	4.56864	4.84197	4.74147	4.52293	4.68089	4.06695	3.52356	AT5G66420	tm-1GCR237 protein, putative, expressed
comp50481_c0	comp50481_c0_seq1,comp50481_c0_seq2,comp50481_c0_seq3,comp50481_c0_seq4,comp50481_c0_seq5,comp50481_c0_seq6,comp50481_c0_seq7,comp50481_c0_seq8,comp50481_c0_seq9	5.66818	5.67412	4.12763	5.13873	3.68482	3.45812	5.42626	6.192	4.21335	5.6565	5.49089	5.00944	4.92077	5.17552	5.44261	5.92552	5.2032	4.96763	4.76288	5.21801	5.44029	5.25814	4.67016	4.76447	AT5G66410	thioredoxin domain-containing protein 9, putative, expressed
comp17578_c0	comp17578_c0_seq1	0	0	0	0	0	0	0	0	0	0	0	0	0	0	0	0	0	0	0	0	0	0	0	0	AT5G66400	dehydrin family protein, expressed
comp88785_c0	comp88785_c0_seq1	2.29866	0	0	0	0	0	6.2854	0	0	0	0	0	0	0	0	0	0	0	0	0	0	0	0	0	AT5G66390	peroxidase precursor, putative, expressed
comp35541_c0	comp35541_c0_seq1	2.15704	1.51602	0.695994	2.12433	1.83996	1.5656	1.45418	0.137504	1.26903	3.09592	3.13914	2.78241	2.99277	2.43296	2.18587	2.58015	2.37573	2.65306	2.89142	3.0268	3.12763	3.09592	2.848	2.22959	AT5G66380	mitochondrial carrier protein, putative, expressed
comp46503_c0	comp46503_c0_seq1,comp46503_c0_seq2	1.0635	0	0	0	0	0	0.687061	0	0	1.79077	1.16993	1.11103	0	0	1.74416	1.53605	0	0	0	1.29278	1.33342	1.40054	0	0	AT5G66360	dimethyladenosine transferase, putative, expressed
comp32578_c1	comp32578_c1_seq1	0	1.9486	0	0	0	0	0	1.53107	0	0	0	0	0	0	0.765535	0.903038	0	0	0	0	0	0	0	0	AT5G66350	SHI, putative, expressed
comp45599_c0	comp45599_c0_seq1	0	3.12433	1.44361	2.80735	0	0.85599	3.19219	2.94298	3.51349	0	0	0	0	0	0	0	0	0	0	0	0	0	0	0	AT5G66330	receptor-like protein kinase precursor, putative, expressed
comp49995_c1	comp49995_c1_seq1	2.62293	2.81967	0.0285692	3.55459	2.40054	3.08576	2.28392	2.36457	0.516015	0.0285692	0.367371	0	1.7866	2.17632	1.32769	1.74416	0	2.9486	4.19849	0	1.36177	0	2.79286	2.59216	AT5G66320	GATA zinc finger domain containing protein, expressed
comp49995_c3	comp49995_c3_seq1	3.41549	3.99186	1.8679	4.77136	3.6311	4.29866	3.75061	4.05311	0.941106	1.83592	2.52607	0.704872	3.87578	3.20945	2.7845	3.20163	1.59932	4.32984	5.43863	1.47508	2.926	0.85599	4.47508	4.1643	AT5G66320	GATA zinc finger domain containing protein, expressed
comp33758_c0	comp33758_c0_seq1	1.7866	2.852	1.66448	2.63227	1.61824	1.51096	1.40599	2.69822	1.68257	2.43029	1.64155	2.33342	2.17632	1.60407	2.48285	2.70044	2.07039	2.39232	2.33342	1.74416	2.12763	2.45418	1.74846	0.722466	AT5G66290	expressed protein
comp39535_c0	comp39535_c0_seq1,comp39535_c0_seq2,comp39535_c0_seq3	5.96901	4.66221	4.25399	4.77663	3.98185	3.08576	5.04527	4.92267	4.09845	5.44923	5.55428	4.926	5.08364	6.14649	5.07895	5.56163	5.3505	5.54226	5.91385	4.91982	5.09255	5.11395	6.17672	5.80941	AT5G66250	calcium-dependent protein kinase CPK1 adapter protein 2, putative, expressed
comp45109_c0	comp45109_c0_seq1,comp45109_c0_seq2	3.82782	3.8268	2.71589	3.76235	2.95233	2.71589	4.50462	4.05224	3.39094	4.69209	4.6865	4.38543	4.34412	4.21412	4.76553	4.35332	4.13586	3.3978	4.02414	4.93357	4.80993	5.22728	3.87086	3.69377	AT5G66240	WD domain, G-beta repeat domain containing protein, expressed
comp17297_c0	comp17297_c0_seq1	0	3.32912	0	1.78241	0	0	4.09592	4.16108	0	0	0	0	0	0	0	0	0	0	0	0	0	0	0	0	AT5G66230	expressed protein
comp41413_c1	comp41413_c1_seq1	0.432959	0.214125	0	0	0.0143553	0	0.378512	2.07039	0	0	0	0	0	0	0	0	0	0	0	0	0	0	0	0	AT5G66230	expressed protein
comp19215_c0	comp19215_c0_seq1	0.0426443	0	0	0	0	0	0.400538	0.910733	0	0	0	0.15056	0	0.516015	0	0	0.201634	0	0	0	1.09761	0	0.214125	0	AT5G66200	armadillo/beta-catenin repeat family protein, putative, expressed
comp37843_c2	comp37843_c2_seq1	0	0	0	0	0	0	0	0	0	1.55582	3.16511	0.722466	1.848	0	0	0	0	0	0	1.93357	0.871844	1.07039	0	0	AT5G66190	ferredoxin--NADP reductase, chloroplast precursor, putative, expressed
comp22457_c0	comp22457_c0_seq1,comp22457_c0_seq2	1.43829	1.93357	1.93734	1.99277	2.58496	1.41143	2.8679	2.07039	2.27798	3.06867	3.64386	3.46989	2.97636	2.36737	2.77189	2.26003	2.42223	2.79077	2.96162	3.32912	3.32769	3.19692	2.7137	2.6017	AT5G66180	NOL1/NOP2/sun family protein, putative, expressed
comp48249_c0	comp48249_c0_seq1,comp48249_c0_seq2	1.926	2.90881	3.21878	5.51948	5.89142	5.3906	2.58496	0.978196	2.26903	4.30889	4.2817	3.2555	7.43696	5.28429	4.66619	2.91265	5.20867	7.08842	7.06156	4.44029	3.93546	4.99594	6.63546	5.68902	AT5G66170	rhodanese-like domain containing protein, putative, expressed
comp37155_c0	comp37155_c0_seq1,comp37155_c0_seq2	0	0.799087	0	0.0840643	0	0	1.852	3.14405	0	0	0	0	2.49313	1.65992	0.516015	0	2.20789	0	4.1152	0	0	0	4.29646	3.39643	AT5G66160	RING finger protein 13, putative, expressed
comp16819_c0	comp16819_c0_seq1	0	1.58496	0	1.61824	0	0.641546	1.33342	2.81147	0	0	0	0	2.21101	1.4489	1.66903	0.432959	2.60881	0	4.74255	0.85599	1.04963	1.05658	4.82018	2.8679	AT5G66160	RING finger protein 13, putative, expressed
comp48987_c1	comp48987_c1_seq1,comp48987_c1_seq2	4.94486	6.50176	4.62702	5.32769	4.86542	3.97085	4.88166	6.56392	5.22574	4.89966	4.36807	4.2502	5.0045	4.40599	4.76182	4.44095	4.32121	4.97728	5.67158	4.98094	4.3978	4.60348	4.9514	4.9991	AT5G66160	RING finger protein 13, putative, expressed
comp53071_c0	comp53071_c0_seq1	2.14405	0.189034	0	0.773996	0.0565835	0	2.7137	0	0.978196	1.84398	2.18903	2.76129	2.40054	0.464668	2.12433	2.97085	1.38405	2.86196	3.01257	1.13093	1.36177	1.57046	1.4957	1.25701	AT5G66150	lysosomal alpha-mannosidase precursor, putative, expressed
comp22399_c0	comp22399_c0_seq1,comp22399_c0_seq2	2.28096	2.96347	2.44361	2.98732	2.51602	1.98185	3.09255	4.09845	3.41684	2.83996	2.80116	1.46467	4.32841	3.15866	2.41954	1.60407	3.22033	2.89918	3.80735	3.30159	2.54844	2.64386	4.88947	3.97085	AT5G66130	cell cycle checkpoint protein RAD17, putative, expressed
comp51175_c0	comp51175_c0_seq1,comp51175_c0_seq2,comp51175_c0_seq3,comp51175_c0_seq4,comp51175_c0_seq5	6.88935	4.46009	4.40735	4.46467	3.10434	2.32481	6.23554	4.08916	3.7148	6.3185	6.31814	5.8334	4.23955	5.35156	6.92362	6.66619	5.86913	4.74255	3.94673	5.92196	6.37156	6.15644	5.26566	5.49474	AT5G66120	3-dehydroquinate synthase, putative, expressed
comp125435_c0	comp125435_c0_seq1	2.15381	0.298658	0.978196	1.58496	0	0	1.90304	1.29278	0.250962	1.80735	2.0321	1.51602	1	2.42492	2.45943	3.02857	1.95977	2.5435	1.41684	2.36737	2.4957	2.70487	1.48543	1.73552	AT5G66100	la domain containing protein, putative, expressed
comp43034_c2	comp43034_c2_seq1,comp43034_c2_seq2,comp43034_c2_seq3,comp43034_c2_seq4	4.4822	4.42021	1.23879	3.90785	2.20477	1.90689	4.42559	5.05137	2.26003	3.46336	3.1635	3.01257	3.54102	3.57046	4.16993	4.29499	4.63459	3.76553	4.21335	3.60288	3.9542	3.79909	4.10266	3.92505	AT5G66100	la domain containing protein, putative, expressed
comp45327_c0	comp45327_c0_seq1,comp45327_c0_seq2	3.35755	5.08364	2.34767	3.57894	2.47508	1.18269	4.44692	4.96394	2.32769	5.71918	5.56071	5.19771	4.80684	4.7252	4.80735	4.53419	5.1014	4.22959	4.21335	5.70432	5.57531	5.6153	5.17233	4.36877	AT5G66090	expressed protein
comp34739_c1	comp34739_c1_seq1	0	0	1.11103	0	0	0	0	0	0.773996	0	0	0	0	0	0	0	2.53107	0	2.67129	0	0	0	3.66107	1.96347	AT5G66070	zinc finger, C3HC4 type, domain containing protein, expressed
comp83895_c0	comp83895_c0_seq1	2.02857	1.68257	2.1177	2.55336	2.75275	2.0036	2.62293	2.28392	1.92979	1.89918	2.10434	1.43829	3.28392	3.30159	2.70487	2.5509	2.81967	3.56438	2.67356	2.90111	2.89142	3	3.0036	3.15056	AT5G66055	ankyrin repeat domain containing protein, expressed
comp51203_c0	comp51203_c0_seq1	0	0.238787	0	0	0	0	0.226509	0.286881	0	0.782409	0.895303	0.275007	2.24793	1.61824	0.526069	0	1.76553	1.46989	1.14405	2.33342	1.9222	2.16027	1.02857	1.08406	AT5G66050	wound responsive protein, putative, expressed
comp48206_c0	comp48206_c0_seq1	3.22805	3.52607	1.87578	3.27947	0.871844	1.33914	3.31759	4.53481	2.0321	3.80323	3.61824	3.10769	2.67582	3.75275	3.75916	3.7845	3.51096	2.63227	2.98368	3.26903	3.74093	4.03826	2.94486	3.08916	AT5G66030	ATGRIP/GRIP, putative, expressed
comp46653_c0	comp46653_c0_seq1	5.94111	5.08449	4.90593	5.32948	5.38853	4.13093	5.26228	5.29352	4.63517	5.17712	5.60526	5.23458	6.00405	5.72928	5.75995	6.4957	5.42156	6.1179	5.39541	5.26941	6.02303	5.69014	5.56529	5.67525	AT5G66010	RNA recognition motif containing protein, putative, expressed
comp19774_c0	comp19774_c0_seq1	5.33342	5.18864	4.41075	4.84449	4.1416	3.61235	5.09508	5.06695	4.17792	4.63052	4.98914	4.40327	4.75061	4.51159	4.94533	5.04701	4.41549	4.77821	3.6893	4.75061	5.19022	4.68706	4.50335	4.77189	AT5G66010	RNA recognition motif containing protein, putative, expressed
comp28846_c0	comp28846_c0_seq1	2.80323	2.54597	0	2.23879	1.64616	1.4489	3.89627	3.10098	1.94486	4.51033	2.89724	2.90497	3.49313	3.04789	3.52857	2.34767	0.790772	1.64616	2.11437	3.69711	3.58496	3.62644	2.43296	2.01792	AT5G66005	-
comp51542_c1	comp51542_c1_seq1,comp51542_c1_seq2,comp51542_c1_seq3	4.29205	4.90641	4.75061	4.84599	4.07125	3.55704	4.23955	5.70874	3.53481	4.78031	4.91791	4.52732	4.33056	4.39163	4.27798	5.17313	4.23266	4.30597	3.91552	4.23496	4.68201	4.59395	3.36457	3.23266	AT5G65960	expressed protein
comp49440_c0	comp49440_c0_seq1	4.0781	3.60881	1.848	2.69599	2	1.14405	3.47379	3.63575	2.33628	4.19613	3.86394	3.42492	2.98732	3.5472	3.6792	3.87086	3.70819	3.45022	2.58256	3.43962	3.77294	3.98277	2.26604	2.3505	AT5G65950	expressed protein
comp29144_c0	comp29144_c0_seq1,comp29144_c0_seq2,comp29144_c0_seq3	4.7845	3.87086	4.37016	4.47962	4.93263	4.38819	5.30925	2.87971	4.69544	5.5738	5.49474	4.88753	5.10894	4.59991	5.07596	4.48156	4.87431	4.51791	5.24146	5.8846	5.40224	5.38198	4.851	4.73444	AT5G65940	enoyl-CoA hydratase/isomerase family protein, putative, expressed
comp53064_c0	comp53064_c0_seq1,comp53064_c0_seq2,comp53064_c0_seq3	3.72792	3.851	0	2.76765	0.111031	0.238787	4.19771	4.12763	1.03562	2.96717	1.71809	2.73335	3.88069	3.9514	2.80323	2.74416	3.4019	3.49313	3.41954	3.26754	2.90689	3.59694	2.88947	3.08236	AT5G65930	kinesin motor domain containing protein, putative, expressed
comp50895_c0	comp50895_c0_seq1,comp50895_c0_seq2	4.87381	6.27146	5.16872	5.96023	5.0197	4.70984	5.82477	6.19417	5.36107	5.1639	5.1639	4.49633	5.22651	5.2817	5.03342	4.83542	5.15259	5.0036	5.4793	4.70044	4.77979	4.79701	5.47411	5.63575	AT5G65910	BSD domain containing protein, expressed
comp39953_c1	comp39953_c1_seq1	2.90689	3.91552	1.50589	2.57046	0	0.286881	2.9279	3.89239	2.1635	1.09761	1.30451	1.43829	2.53107	2.89336	1.03562	1.38405	2.23573	2.58736	3.10098	2.1635	1.80735	2.17632	3.04789	3.48414	AT5G65910	BSD domain containing protein, expressed
comp85987_c0	comp85987_c0_seq1	2.52607	1.02857	0	1.51096	2.28096	0.454176	2.86987	2.24793	1.52105	3.49825	3.95513	3.31904	0.422233	3.01436	3.92505	4.54535	2.76129	1.42761	1.38405	3.2555	4.52732	4.14323	0.286881	1.29278	AT5G65900	-
comp32498_c0	comp32498_c0_seq1	3.79597	4.63749	2.39232	3.18269	0.669027	0	3.10434	4.81916	1.4957	4.49761	4.39025	4.61353	2.7761	3.38957	4.59335	4.87627	4.15947	3.6792	1.848	4.12267	4.03386	4.36177	3.15056	2.91839	AT5G65880	expressed protein
comp19578_c0	comp19578_c0_seq1	6.43379	8.22492	1.73118	7.0542	6.9697	5.52795	7.60984	10.3033	2.4957	8.31302	8.25644	7.88612	10.3639	10.3501	9.58958	8.739	9.13363	10.6655	10.0385	8.76298	8.52003	8.79279	10.224	10.4036	AT5G65870	phytosulfokines precursor, putative, expressed
comp17959_c0	comp17959_c0_seq1	4.24184	3.85699	2.73118	4.21257	2.89918	3.42761	2.49825	1.36177	2.33628	5.88142	4.9241	4.12433	4.58856	4.84248	4.20085	4.94953	4.29278	5.44328	4.5404	4.64039	4.10182	4.28466	3.67694	2.75275	AT5G65870	phytosulfokines precursor, putative, expressed
comp36161_c0	comp36161_c0_seq1	3.56682	3.12102	1.5656	3.65306	1.90304	1.32193	4.42021	3.28244	1.87971	3.98003	3.70044	3.21412	3.50208	2.45154	3.93452	3.76871	3.01614	4.03826	3.64962	4.7137	3.80632	3.79909	2.83996	2.43029	AT5G65860	ankyrin repeat domain containing protein, putative, expressed
comp45391_c0	comp45391_c0_seq1	2.36457	1.29278	0.163499	0.903038	0	0.594549	3.5373	1.32193	1.62761	3.35896	2.23879	1.89142	1.62761	1.26903	3.22033	1.91839	2.32481	0.748461	1.46989	3.48929	2.69599	2.89918	0.641546	0.970854	AT5G65840	expressed protein
comp50797_c0	comp50797_c0_seq1	0.263034	0	0	0.0703893	0	0	0	0	0	0.189034	0.516015	0	0	0	0.575312	0.963474	0	0	0	0	0.0976108	0	0	0	AT5G65820	PPR repeat containing protein, expressed
comp37528_c0	comp37528_c0_seq1,comp37528_c0_seq2,comp37528_c0_seq3,comp37528_c0_seq4	0	0	0	0	0	0	0	0	0	0	0	0	0	0	0	0	0	0	0	0	0	0	0	0	AT5G65780	aminotransferase domain containing protein, putative, expressed
comp38465_c0	comp38465_c0_seq1	5.93617	5.35014	4.79494	5.63256	5.22033	4.63343	5.71973	5.62615	4.98413	6.09508	6.15117	5.88338	5.53792	5.82502	6.35067	6.14832	5.98025	6.13443	6.04089	5.94837	6.25607	6.39249	5.62585	5.52293	AT5G65780	aminotransferase domain containing protein, putative, expressed
comp17771_c0	comp17771_c0_seq1	0.948601	0.9855	1.07724	1.63227	1.11103	0.464668	3.06005	0	1.15704	3.08746	3.20006	1.75275	1.44361	0.739848	2.87381	1.83592	1.80735	1.04264	1.50589	2.5008	2.51096	2.65535	1.1177	0.422233	AT5G65770	expressed protein
comp113863_c0	comp113863_c0_seq1	0.454176	0	0	0.594549	0	0	2.99639	0	1.45418	1.848	2.30159	1.23266	1.5509	0.978196	2.14731	1.66903	0.790772	1.87578	0.941106	2.21723	1.87578	2.65076	0	0.333424	AT5G65770	expressed protein
comp51599_c0	comp51599_c0_seq1,comp51599_c0_seq2,comp51599_c0_seq3,comp51599_c0_seq4	4.77979	3.97269	4.43563	4.15866	3.34056	2.64616	5.49121	3.7366	5.34376	4.78503	4.76924	4.04701	4.71589	3.851	5.42962	4.76447	4.08321	4.24184	3.82985	5.15745	4.69988	5.35156	4	3.65535	AT5G65770	expressed protein
comp49965_c0	comp49965_c0_seq1	3.44095	4.63459	2.27798	3.22497	1.80323	2.15056	5.62848	4.68201	3.52105	4.34127	3.75168	3.1375	2.34483	1.98185	3.84699	2.28392	1.36737	2.49057	2.76765	4.34625	3.84197	3.33771	2.95977	1.12433	AT5G65760	OsProCP1 - Putative Lysosomal Pro-x Carboxypeptidase homologue, expressed
comp30654_c0	comp30654_c0_seq1	2.38681	0.422233	0.286881	0.189034	0	0	3.05832	0.516015	1.36737	1.87971	0	1.07039	0	0.85599	1.37295	2.4957	1.8679	0.475085	0	0	2.32481	1.62761	0.555816	0.443607	AT5G65750	2-oxoglutarate dehydrogenase E1 component, mitochondrial precursor, putative, expressed
comp70478_c0	comp70478_c0_seq1	4.14078	1.17632	0.722466	2.71149	0	0.485427	3.07553	2.75275	1.1177	2.81558	2.23573	1.82782	0	2.04264	3.12763	3.56316	3.56316	1.7137	0	2.18587	3.49953	1.96717	0	0	AT5G65750	2-oxoglutarate dehydrogenase E1 component, mitochondrial precursor, putative, expressed
comp21107_c0	comp21107_c0_seq1	4.90256	2.61589	0	2.66676	0	0.443607	4.41075	2.89918	2.56071	3.43829	1.02148	2.78241	0.847997	2.9982	3.34625	4.2149	3.97728	0.863938	2.07724	1.81967	3.80632	3.06178	0.941106	1.82782	AT5G65750	2-oxoglutarate dehydrogenase E1 component, mitochondrial precursor, putative, expressed
comp40593_c0	comp40593_c0_seq1,comp40593_c0_seq2,comp40593_c0_seq3,comp40593_c0_seq4,comp40593_c0_seq5	1.20789	1.42761	0	0.799087	0	0.298658	1.29278	1.91839	0	0.713696	0.526069	0.454176	1.1635	0	0.632268	0	0.454176	0.815575	0.495695	0.389567	0.9855	0.918386	0.400538	0	AT5G65740	fanconi anemia L, putative, expressed
comp33793_c0	comp33793_c0_seq1	6.23247	0	0	0	0	0	6.70764	0	0	3.25096	0	0	0	0	0	0	0	0	0	1.7137	0	0	0	0	AT5G65730	glycosyl hydrolases family 16, putative, expressed
comp259445_c0	comp259445_c0_seq1	2.42492	0	0	0	0	0	0	2.46205	2.11103	0	0	0	0	0	0	0.31034	0	0	0	0	0	0	0	0	AT5G65730	glycosyl hydrolases family 16, putative, expressed
comp22955_c0	comp22955_c0_seq1	3.50462	3.27202	4.78764	3.30451	2.926	2.57046	4.36457	2.73335	4.52732	3.24031	3.43829	3.70487	2.81558	1.848	3.5656	3.39094	1.80323	2.34199	1.36177	3.14241	3.42492	3.65191	2.13422	0.970854	AT5G65720	cysteine desulfurase 1, mitochondrial precursor, putative, expressed
comp30409_c0	comp30409_c0_seq1	2.65992	0.9855	2.44095	2.53356	2.11103	1.70044	3.21101	0.275007	2.87971	2.05658	2.09085	2.14405	0	0	2.12433	1.93357	0.201634	0.555816	2.28688	1.774	2.21412	2.55582	1.76977	0	AT5G65720	cysteine desulfurase 1, mitochondrial precursor, putative, expressed
comp45051_c0	comp45051_c0_seq1	5.59186	4.56621	5.12681	5.48929	6.09085	5.14119	6.76646	3.62761	5.56773	5.43929	5.2211	4.95699	6.24089	5.50271	5.9493	5.37156	4.5741	5.49633	6.19987	5.73335	5.18031	5.56163	5.69655	5.7046	AT5G65720	cysteine desulfurase 1, mitochondrial precursor, putative, expressed
comp36886_c0	comp36886_c0_seq1	0	0	0	0	0	0	0	0	0	0	0	0	0	0	0	0	0	0	0	0	0	0.443607	0	0	AT5G65710	receptor-like protein kinase 5 precursor, putative, expressed
comp47916_c0	comp47916_c0_seq1	2.4489	1.3505	0	1.67356	0	0.0426443	3.94767	1.18903	0	1.79077	0	0	0	1.16993	0	2.1635	0	0	1.32193	0	0.516015	0	0	2.37295	AT5G65710	receptor-like protein kinase 5 precursor, putative, expressed
comp284832_c0	comp284832_c0_seq1	0	0	0	0	0	0	3.57894	0	0	0	0	0	0	0	0	0	0	0	0	0	0	0	0	0	AT5G65700	receptor protein kinase CLAVATA1 precursor, putative, expressed
comp52919_c0	comp52919_c0_seq1	0	0	0	0	0	0	0	0	0	0	0	0	0	0	0	0	0	0.389567	0	0	0	0	0	0	AT5G65700	receptor protein kinase CLAVATA1 precursor, putative, expressed
comp7028_c0	comp7028_c0_seq1	0	0.0976108	0	0	0	0	0	0	0	0	0	0	0	0	0	0	0	0	0	0.111031	0	0	0	0	AT5G65700	receptor protein kinase CLAVATA1 precursor, putative, expressed
comp41292_c0	comp41292_c0_seq1,comp41292_c0_seq2	1.16993	0.321928	0	2.04264	0	0	5.1152	0	0	0	0	0	0	0	0	0	0	0	0	0	0	0	0	0	AT5G65700	receptor protein kinase CLAVATA1 precursor, putative, expressed
comp29077_c0	comp29077_c0_seq1	2.06005	2.72901	0	1.9782	0	0	5.97934	1.09085	0	3.04264	1.21412	2.36457	0	0	0	1.84398	0	0	0	2.12102	0	0.678072	0	0	AT5G65700	receptor protein kinase CLAVATA1 precursor, putative, expressed
comp41292_c1	comp41292_c1_seq1,comp41292_c1_seq2,comp41292_c1_seq3	1.69599	1.20789	0	2.64616	0	0	5.19967	0	0	0	0	0	0	0	0	0	0	0	0	0.910733	0	0	0	0	AT5G65700	receptor protein kinase CLAVATA1 precursor, putative, expressed
comp51890_c0	comp51890_c0_seq1,comp51890_c0_seq2,comp51890_c0_seq3,comp51890_c0_seq4,comp51890_c0_seq5,comp51890_c0_seq6,comp51890_c0_seq7	4.07468	5.00809	0	4.12019	0.632268	0.632268	5.94907	4.46858	2.20163	3.86888	3.00899	3.45286	2.04963	1.27501	3.58256	3.88753	2.88362	1.56071	1.79077	3.74524	3.51979	4.04352	0.948601	0.250962	AT5G65700	receptor protein kinase CLAVATA1 precursor, putative, expressed
comp45540_c0	comp45540_c0_seq1,comp45540_c0_seq2	0.978196	0	0	0	0	0	1.89142	0	0	0.992768	0	0	0	0	0	0	0	0	0	1.46467	0.226509	0	0	0	AT5G65700	receptor protein kinase CLAVATA1 precursor, putative, expressed
comp34182_c0	comp34182_c0_seq1,comp34182_c0_seq2	3.43962	2.74201	3.20633	3.12102	0.238787	0.933573	5.16752	2.85997	4.56803	1.14405	2.83996	0.344828	0	0	0	0	3.90207	1.81558	1.96717	0.344828	1.88362	0	2	1.03562	AT5G65690	phosphoenolpyruvate carboxykinase, putative, expressed
comp51485_c0	comp51485_c0_seq1,comp51485_c0_seq10,comp51485_c0_seq11,comp51485_c0_seq12,comp51485_c0_seq13,comp51485_c0_seq14,comp51485_c0_seq15,comp51485_c0_seq16,comp51485_c0_seq17,comp51485_c0_seq18,comp51485_c0_seq19,comp51485_c0_seq2,comp51485_c0_seq20,comp51485_c0_seq21,comp51485_c0_seq22,comp51485_c0_seq23,comp51485_c0_seq24,comp51485_c0_seq25,comp51485_c0_seq26,comp51485_c0_seq27,comp51485_c0_seq28,co…	1.03562	3.94392	1.40599	2.0072	0.475085	1.30451	2.74846	3.93074	1.4957	2.1177	2.33914	1.74416	3.84398	3.91073	2.42223	0	2.89336	3.35473	1.91839	4.14731	3.21878	3.84398	2.72901	2.74201	AT5G65685	glycogen synthase 1, putative, expressed
comp21392_c0	comp21392_c0_seq1,comp21392_c0_seq2	3.7939	3.0036	3.58736	5.30779	1.66448	3.56925	1.1177	0.545968	2.48027	2.01436	3.16993	2.59455	6.70543	4.36107	1.96347	2.18269	4.08406	5.7666	5.16511	2.28392	2.05658	3.61353	4.15543	3.6017	AT5G65660	-
comp32335_c0	comp32335_c0_seq1	2.84599	1.61353	1.07039	2.44626	1.32769	0.903038	2.51854	1.58015	2.56316	2.66448	3.14893	2.9222	3.74631	2.9542	2.29866	2.83188	3.51349	3.88947	3.34767	1.9486	1.81558	2.72901	3.89045	3.13914	AT5G65650	expressed protein
comp46108_c0	comp46108_c0_seq1,comp46108_c0_seq2,comp46108_c0_seq3,comp46108_c0_seq4	6.59857	6.03188	3.95699	5.337	4.58256	4.15218	6.13709	6.01212	4.46793	6.20828	6.10119	5.82477	6.07682	5.95093	6.43962	6.06523	5.33557	6.02237	5.78947	6.22901	6.30012	6.1813	5.46858	5.79077	AT5G65650	expressed protein
comp33485_c0	comp33485_c0_seq1	1.32193	0	0	0	0	0	1.70044	0	0	2.1375	1.61824	0.773996	0	0	0	0	0	0	0	2.02503	2.81147	2.03562	0	0	AT5G65640	BHLH transcription factor, putative, expressed
comp89445_c0	comp89445_c0_seq1	0	2.88557	0	1.37295	0	0	3.58256	0	0	4.62585	3.07039	1.70929	1.51096	1.84398	0.475085	2.31034	1.85599	1.03562	4.7241	3.62644	3.30305	0.189034	0.790772	2.65306	AT5G65640	BHLH transcription factor, putative, expressed
comp43584_c0	comp43584_c0_seq1,comp43584_c0_seq2,comp43584_c0_seq3	5.36282	5.89579	1.1375	5.73796	5.97613	4.66619	7.96151	3.77505	0	6.58256	6.6427	4.56986	5.36702	3.49313	5.03386	6.11124	4.99277	6.63285	6.74308	5.38888	6.40395	4.23573	4.01436	3.89239	AT5G65640	BHLH transcription factor, putative, expressed
comp49045_c0	comp49045_c0_seq1,comp49045_c0_seq2,comp49045_c0_seq3,comp49045_c0_seq4	6.23936	5.08789	6.8157	5.84097	6.00045	5.0691	6.70984	5.25739	6.59171	5.40939	6.01235	5.3733	4.30743	5.48961	6.21801	6.27854	6.3799	3.87971	3.73769	5.7879	6.49841	6.18468	5.36142	5.6453	AT5G65630	bromodomain containing protein, expressed
comp52218_c0	comp52218_c0_seq1	4.51854	4.9397	4.89579	4.79701	4.84649	3.98459	5.13093	5.07468	5.36667	4.18903	4.75275	4.49697	3.35473	4.94392	4.91695	5.10224	5.06048	3.88753	3.1177	4.81455	5.56621	5.28096	4.17153	4.59872	AT5G65630	bromodomain containing protein, expressed
comp52218_c1	comp52218_c1_seq1	4.63691	4.83542	4.24793	4.54411	4.96993	4.17632	5.20633	4.99774	5.27798	4.16752	4.83592	4.34483	3.88947	5.08108	5.1918	5.22651	5.04439	3.85499	3.55582	4.80426	5.54102	5.21374	4.30743	4.38888	AT5G65630	bromodomain containing protein, expressed
comp34427_c0	comp34427_c0_seq1	6.50589	5.41549	4.92458	5.74846	4.86295	4.03298	6.80516	5.36667	5.2032	6.79701	6.87431	6.37504	6.14975	5.91552	6.48027	6.42291	6.56773	5.97957	6.16027	7.10308	6.99865	7.08385	6.50367	6.24565	AT5G65620	oligopeptidase, putative, expressed
comp47550_c0	comp47550_c0_seq1	2.68482	0.505891	0	0.321928	0	0	2.9241	0	0	3.11437	4.08151	2.69599	0	0	1.82375	3.57046	3.33199	0	1.1635	3.23726	3.42223	3.17632	0.367371	0	AT5G65600	expressed protein
comp33116_c1	comp33116_c1_seq1	0	0	0	0	0	0	0	0	0	0	0	0	0	0	0	0	0	0	0	0	0	0	0	0	AT5G65600	expressed protein
comp15053_c0	comp15053_c0_seq1	0	0	0	0	0	0	0	0	0	0	0	0	0	0	0	0	0	0	0	0	0	0	0	0	AT5G65590	dof zinc finger domain containing protein, putative, expressed
comp36798_c0	comp36798_c0_seq1	0	0	0	0	0	0	0.495695	0	0	0.31034	0.226509	0.0565835	0	0	0	0.0703893	0	0	0	0.432959	0.669027	1.1177	0	0	AT5G65570	pentatricopeptide repeat protein PPR986-12, putative, expressed
comp36798_c1	comp36798_c1_seq1	0	0	0	0	0	0	0	0.0426443	0	0.613532	0.678072	0.367371	0	0	0.250962	0.790772	0	0	0	1.15056	1.38405	0.516015	0	0	AT5G65570	pentatricopeptide repeat protein PPR986-12, putative, expressed
comp36798_c2	comp36798_c2_seq1	0	0	0	0	0	0	0	0	0	0.378512	0.704872	0	0	0	0	0.0143553	0	0	0	0.176323	0.659925	0.545968	0	0	AT5G65570	pentatricopeptide repeat protein PPR986-12, putative, expressed
comp51354_c0	comp51354_c0_seq1	0.443607	1.15704	0.432959	1.05658	0.871844	0.584963	1.19535	0.0565835	1.16993	0.895303	0.475085	0	0	0.505891	1.43829	0.389567	0	0	0.378512	1.09085	1.25096	0.584963	0	0	AT5G65560	expressed protein
comp51354_c2	comp51354_c2_seq1	0	0.495695	0	0.526069	0	0	0.400538	0	0	0.0565835	1.38405	0	0	0.516015	0	0.0143553	0	0	0.604071	0	0	0	0	0	AT5G65560	expressed protein
comp51354_c3	comp51354_c3_seq1	0	0.0285692	0.0976108	1.1635	0	0.464668	0	0.321928	0.757023	0.565597	0.0285692	0	0	0	0.485427	0.389567	0	0	0	0.400538	1.40054	0.333424	0.163499	0	AT5G65560	expressed protein
comp45512_c0	comp45512_c0_seq1	1.16993	1.38405	1.08406	1.34483	1.79909	0.782409	1.66903	1.41143	1.83996	1.60407	1.89142	1.42223	2.63691	2.32193	1.95233	1.23266	1.65992	2.22651	1.90689	2.03562	2.07724	1.95606	1.47508	2.04614	AT5G65560	expressed protein
comp47109_c0	comp47109_c0_seq1,comp47109_c0_seq2	1.8953	2.13093	0.879706	2.18587	1.3505	0.83996	2.82782	2.18587	1.28096	1.76553	1.85599	1.4489	2.34483	2.37851	2.76341	1.93734	2.44095	2.19849	2.38681	2.96162	3.06695	2.97269	2.27202	2.50589	AT5G65560	expressed protein
comp31179_c0	comp31179_c0_seq1	1.18903	1.94486	0	1.40599	0.85599	0.485427	2.01078	1.852	0.847997	1.61824	1	1.0635	1.65992	1.97085	1.45418	1.58496	1.39506	1.53107	1.9782	1.46989	2.28096	1.80735	1.36737	1.44361	AT5G65560	expressed protein
comp41885_c0	comp41885_c0_seq1	0	0	0	0	0	0	1.22033	0	0	0	0.895303	0	0	0	0.748461	0	0	0	0	0	0	0	0	0	AT5G65550	glucosyltransferase, putative, expressed
comp605967_c0	comp605967_c0_seq1	0	0	0	0	0	0	0	0	0	0	0	0	0	0	0	0	0	0	0	0	0	0	0	0	AT5G65550	glucosyltransferase, putative, expressed
comp44921_c2	comp44921_c2_seq1,comp44921_c2_seq2,comp44921_c2_seq3,comp44921_c2_seq4,comp44921_c2_seq5,comp44921_c2_seq6	5.68678	5.35085	4.5097	5.12722	4.71534	4.29793	6.00742	5.16631	4.61294	8.23132	7.66406	6.48059	6.39025	5.65621	6.21975	5.77558	5.54967	6.19535	6.01926	6.05159	5.62147	5.67525	5.95396	5.60999	AT5G65540	expressed protein
comp44921_c1	comp44921_c1_seq1	5.26828	5.74308	4.72247	5.00764	4.64616	4.08831	5.55582	5.4591	4.90593	5.27314	5.13258	4.62469	5.25588	5.10894	5.26341	5.18706	4.63865	5.57289	5.07211	5.27836	4.8268	5.24907	4.90448	4.77926	AT5G65540	expressed protein
comp27756_c0	comp27756_c0_seq1,comp27756_c0_seq2	0	0	0	0	0	0	0	0	0	0.201634	0	0	0	0	0	0	0	0	0	0	0	0	0	0	AT5G65530	protein kinase domain containing protein, expressed
comp32831_c0	comp32831_c0_seq1,comp32831_c0_seq2	5.76527	3.42895	4.3067	5.88289	6.55582	4.12763	5.49217	2.1177	4.09001	5.56803	6.68902	6.30268	8.64674	7.90352	6.0542	5.45286	7.10842	8.44245	7.58323	6.14323	6.9344	7.98237	7.39008	7.12732	AT5G65530	protein kinase domain containing protein, expressed
comp34709_c0	comp34709_c0_seq1,comp34709_c0_seq2	5.21607	3.62994	3.09592	3.09085	3.4489	3.02326	4.31615	3.09761	3.7939	5.0045	4.48156	4.31904	3.88362	4.38198	4.13422	4.1643	2.62994	2.91648	2.76341	4.09845	4.30232	4.25626	3.11936	3.94205	AT5G65520	tetratricopeptide repeat domain containing protein, expressed
comp45629_c0	comp45629_c0_seq1	1.66903	2.78869	0	1.33342	0.250962	0	0.298658	2.85599	0.847997	0	0.189034	0	0	0.632268	0	0	0.411426	0	0.0976108	0	0	0	0	0.739848	AT5G65500	protein kinase, putative, expressed
comp45629_c1	comp45629_c1_seq1,comp45629_c1_seq2	0	1.63691	0	0	0	0	0.214125	2.5656	0.505891	0	0	0	0	0.895303	0	0	0	0	0	0	0	0	0	1.31034	AT5G65500	protein kinase, putative, expressed
comp58246_c0	comp58246_c0_seq1	4.14893	5.21723	5.48059	5.27277	5.79805	5.28392	5.4138	4.99548	5.38612	4.60229	4.31832	4.01257	4.02059	4.56133	4.82324	4.84398	4.25399	4.22497	4.58736	4.31252	4.52356	4.83188	4.4121	4.16027	AT5G65490	SGT1 protein, putative, expressed
comp49361_c0	comp49361_c0_seq1	3.82171	4.0045	3.27501	3.59455	2.56316	2.17632	4.94345	3.80012	3.94767	3.89724	3.39369	3.0993	3.5472	3.61706	4.50398	4.14649	3.63227	3.70598	2.98732	4.56986	4.38198	4.26754	3.30305	3.06695	AT5G65460	geminivirus Rep-interacting motor protein, putative, expressed
comp51596_c0	comp51596_c0_seq1,comp51596_c0_seq10,comp51596_c0_seq11,comp51596_c0_seq12,comp51596_c0_seq13,comp51596_c0_seq2,comp51596_c0_seq3,comp51596_c0_seq4,comp51596_c0_seq5,comp51596_c0_seq6,comp51596_c0_seq7,comp51596_c0_seq8,comp51596_c0_seq9	5.32697	5.19613	3.94953	5.34731	5.08279	3.76447	5.57924	5.29829	4.57713	5.17353	5.37504	5.07852	6.29646	6.54257	5.80839	4.7666	5.73471	6.09445	5.56803	5.84046	6.13771	6.31723	5.42694	6.37972	AT5G65450	ubiquitin carboxyl-terminal hydrolase family protein, expressed
comp16549_c0	comp16549_c0_seq1	0	1.852	0	0	0	0	0	3.13586	0	0	0	0	0	0	0	0	0	0	0	0	0	0	0	0	AT5G65430	14-3-3 protein, putative, expressed
comp16549_c1	comp16549_c1_seq1	0	0.669027	0	0	0	0	0	1.44361	0	0	0	0	0	0	0	0	0	0	0	0	0	0	0	0	AT5G65430	14-3-3 protein, putative, expressed
comp46216_c1	comp46216_c1_seq1	0.367371	0.565597	0	0.263034	0	0	0	1.25096	0	1.14405	0.545968	0.443607	0	0	0.298658	0.650765	0	0	0	0.879706	0.124328	0	0	0	AT5G65420	cyclin, putative, expressed
comp51766_c1	comp51766_c1_seq1,comp51766_c1_seq2,comp51766_c1_seq3,comp51766_c1_seq4,comp51766_c1_seq5,comp51766_c1_seq6	6.00787	1.81147	2.30743	3.2032	5.22959	2.88362	3.56194	2.25701	3.58015	4.66278	4.22805	4.53543	5.53294	6.48784	6.01391	6.27463	5.62088	5.41346	5.6499	3.9607	5.2817	5.19259	5.49025	6.1809	AT5G65380	MATE efflux family protein, putative, expressed
comp16227_c0	comp16227_c0_seq1	2.12102	3.90689	0	1.27501	0	0	3.9222	5.32876	0	0	0	0	0	0	0	0	0	0	0	0.298658	0	0	0	0	AT5G65360	histone H3, putative, expressed
comp17436_c0	comp17436_c0_seq1	1.39506	4.13586	0	0.214125	0	0	3.58736	4.1127	0	0	0	0	0	0	0	0	0	0	0	0	0	0	0	0	AT5G65360	histone H3, putative, expressed
comp36284_c0	comp36284_c0_seq1	0	0	0	0	0	0	0	0	0	0	0	0	0	0	0	0	0	0	0	0	0	0	0	0	AT5G65360	histone H3, putative, expressed
comp50728_c0	comp50728_c0_seq1	2.14731	3.96809	0	1.83996	0.613532	1.70929	4.06005	4.76607	0.757023	0	0	0	0.526069	1.67356	0.757023	0	0	0	0	0.495695	0	0	0	0	AT5G65360	histone H3, putative, expressed
comp123026_c0	comp123026_c0_seq1	0	3.69711	0	1.79494	0	0	1.62761	3.76022	0	0	0	0	0	0	0	0	0	0	0	0	0	0	0	0	AT5G65360	histone H3, putative, expressed
comp45511_c0	comp45511_c0_seq1	2.86394	4.57168	0	1.91456	2.65764	3.40599	6.16611	5.61117	1.19535	2.56803	0.978196	2.17951	1.65535	0	3.09255	2.93734	0.956057	2.95606	3.5472	3.20945	2.03914	2.23573	2.74631	1.04963	AT5G65360	histone H3, putative, expressed
comp50728_c1	comp50728_c1_seq1,comp50728_c1_seq2,comp50728_c1_seq3,comp50728_c1_seq4	4.51728	6.00899	0	3.65191	3.12433	3.32912	5.78921	6.82158	3.06523	1.35614	1.66903	0.815575	1.72247	2.37295	2.09424	1.09761	2.03914	3.08576	3.02857	2.13093	0	0.516015	1.89142	0.378512	AT5G65360	histone H3, putative, expressed
comp48967_c0	comp48967_c0_seq1,comp48967_c0_seq2,comp48967_c0_seq3,comp48967_c0_seq4,comp48967_c0_seq5,comp48967_c0_seq6,comp48967_c0_seq7	0.111031	1.53107	0.250962	1.28096	0.9855	0	0.765535	2.0072	2.01078	0	1.17632	1.22033	2.81558	2.91456	0.238787	0.422233	2.77821	1.78241	1.99277	0.739848	1.56071	2.63691	2.9486	2.61589	AT5G65290	LMBR1 integral membrane protein, putative, expressed
comp31319_c0	comp31319_c0_seq1	0	0	0	0	0	0	0.137504	1.0635	0	0	0	0	0	0	0	0	0	0	0	0.9855	0.0285692	0.0285692	0.367371	1.66903	AT5G65290	LMBR1 integral membrane protein, putative, expressed
comp51830_c0	comp51830_c0_seq1,comp51830_c0_seq2	4.75596	3.54844	4.35755	4.81096	4.05572	3.46597	4.11103	4.04789	4.42223	4.04527	4.20477	3.92125	4.45549	4.765	4.8089	4.57833	4.90977	4.34696	4.29205	4.1811	4.65134	4.8846	4.91552	5.13914	AT5G65290	LMBR1 integral membrane protein, putative, expressed
comp35072_c0	comp35072_c0_seq1	0	0	4.70044	2.53854	3.22188	1.76129	0	0	2.61589	0	0	0	0	0	0	0	0	0	0	0	0	0	0	0	AT5G65280	lanC-like protein 2, putative, expressed
comp48073_c0	comp48073_c0_seq1,comp48073_c0_seq2	6.22959	6.39849	4.39025	5.14853	4.49249	4.22419	5.62029	7.25323	4.67864	6.02569	6.0936	5.62936	3.91552	3.78973	5.62117	6.64328	4.9241	4.55459	4.71644	5.12887	5.76871	5.44725	3.69042	3.61235	AT5G65270	ras-related protein, putative, expressed
comp32090_c1	comp32090_c1_seq1	3.84398	4.70598	3.12598	3.86691	3.75489	2.80529	4.08236	4.84398	2.42223	4.33199	4.06437	3.61706	3.57289	3.9279	3.70377	3.80426	3.1811	2.97269	4.10182	4.01346	3.75702	3.75168	3.61824	3.48285	AT5G65260	RNA recognition motif containing protein, putative, expressed
comp36972_c0	comp36972_c0_seq1	5.01078	4.29793	4.67356	5.00988	5.04396	4.43962	4.73173	4.84097	4.50653	5.09845	5.10936	4.59216	5.13955	5.41041	5.63227	5.54504	4.80012	5.23955	5.21956	5.0268	5.3844	5.12102	4.91217	4.90159	AT5G65260	RNA recognition motif containing protein, putative, expressed
comp39636_c0	comp39636_c0_seq1,comp39636_c0_seq2	4.62644	3.49442	2.1177	3.81967	3.31615	2.36177	4.78241	4.05832	2.88362	4.96255	5.15664	4.45154	3.72683	4.25399	5.13299	5.51728	4.51096	4.29278	3.45022	5.36702	5.83162	5.23381	3.70708	3.62761	AT5G65250	expressed protein
comp42128_c2	comp42128_c2_seq1	0	0.475085	0	0	0	0	0	0	0	0	0	0	2.01792	0	0	0	0	0.748461	0	0	0	0	0	0.495695	AT5G65220	ribosomal protein L29, putative, expressed
comp22861_c0	comp22861_c0_seq1	2.848	2.95233	1.44361	2.18903	1.44361	1.38957	3.19219	1.79077	2.11437	4.33771	4.01525	3.75275	3.32625	3.89142	3.85599	3.47508	3.32625	2.56803	2.51096	4.337	3.82273	3.82782	3.52356	2.74201	AT5G65220	ribosomal protein L29, putative, expressed
comp35835_c2	comp35835_c2_seq1	0	0	0	0	0	0	0.163499	0	0	0.948601	1.28096	0	1.30451	0	1.37851	1.28096	0	0	0	0	0	0.863938	0	0	AT5G65210	transcription factor, putative, expressed
comp42129_c0	comp42129_c0_seq1	4.88606	5.08364	5.05528	5.374	5.36247	4.37573	5.53232	4.79961	4.72247	5.64904	6.27724	5.20633	5.22535	5.32876	5.55919	5.38716	5.36562	4.93546	4.91073	4.96717	5.57592	5.25134	5.58796	5.29499	AT5G65210	transcription factor, putative, expressed
comp35835_c1	comp35835_c1_seq1	0	0	0	0.0976108	0	0	0	0	0	0	0	1.38957	0	0	0	0.910733	0	0.790772	0.83996	0	0.111031	0.85599	0	0	AT5G65210	transcription factor, putative, expressed
comp49263_c0	comp49263_c0_seq1,comp49263_c0_seq2,comp49263_c0_seq3,comp49263_c0_seq4,comp49263_c0_seq5,comp49263_c0_seq6,comp49263_c0_seq7,comp49263_c0_seq8,comp49263_c0_seq9	10.5164	7.3443	6.8885	9.06915	6.74308	6.39866	9.86067	7.09339	10.3585	6.75168	6.48961	6.76514	9.2748	9.59684	7.51238	7.76042	8.89769	10.0044	8.69248	8.06749	8.13945	8.20867	9.18267	8.92446	AT5G65180	protein of unknown function, DUF618 domain containing protein, expressed
comp49173_c1	comp49173_c1_seq1,comp49173_c1_seq2,comp49173_c1_seq3	0	3.22188	0	1.07039	0	0	0.238787	3.29719	0	0	0	0	0	0	0	0	0	0	0	0	0	0	0	0	AT5G65180	protein of unknown function, DUF618 domain containing protein, expressed
comp30206_c0	comp30206_c0_seq1	2.42492	2.83592	2.01436	2.92029	2.39506	1.62761	2.71809	3.78031	2.19535	2.50589	2.88947	1.9855	3.55336	3.0054	2.93923	2.774	2.74416	3.05658	2.89336	3.25701	2.84398	3.26903	2.87381	2.59932	AT5G65180	protein of unknown function, DUF618 domain containing protein, expressed
comp49173_c2	comp49173_c2_seq1,comp49173_c2_seq2,comp49173_c2_seq3,comp49173_c2_seq4,comp49173_c2_seq5,comp49173_c2_seq6,comp49173_c2_seq7,comp49173_c2_seq8,comp49173_c2_seq9	3.51602	4.30889	3.90977	4.06091	2.93357	2.96347	3.70929	4.20789	4.43829	3.66562	3.05832	2.73335	3.69933	4.29205	4.1416	3.54226	3.78869	4.0036	3.89142	3.98368	4.01881	4.23573	3.64386	3.90593	AT5G65180	protein of unknown function, DUF618 domain containing protein, expressed
comp38440_c0	comp38440_c0_seq1	0	0	8.7388	6.78882	7.54319	5.58646	0	0	5.19574	0	0	0	0	0	0	0	0	0	0	0	0	0	0	0	AT5G65165	succinate dehydrogenase and fumarate reductase iron-sulfur protein, expressed
comp38070_c1	comp38070_c1_seq1,comp38070_c1_seq2,comp38070_c1_seq3	0	0	0	0	0	0	0	0	0	0	0	0	0	0	0	0	0	0	0	0	0	0	0	0	AT5G65160	dnaJ homolog subfamily C member 7, putative, expressed
comp2909_c0	comp2909_c0_seq1	0	0	0	0	0	0	0.201634	0	0	0	0.0285692	0	0	0	0	0	0	0	0	0	0	0	0	0	AT5G65160	dnaJ homolog subfamily C member 7, putative, expressed
comp45491_c0	comp45491_c0_seq1	0	7.13679	2.95606	6.16068	2.37573	2.79286	0.0143553	6.00764	2.72028	0	0	0	0	0	0	0	0	0	0	0	0	0	0	0	AT5G65160	dnaJ homolog subfamily C member 7, putative, expressed
comp992388_c0	comp992388_c0_seq1	0	0	0	0	0	0	0	0	0	0	0	0	0	0	0	0	0	0.111031	0	0.0703893	0	0	0	0	AT5G65160	dnaJ homolog subfamily C member 7, putative, expressed
comp36144_c0	comp36144_c0_seq1	1.39506	2.23879	0	0.863938	0	0	2.9855	2.83794	0	0.722466	0.516015	0	0	0	0.925999	1.48543	0.163499	0	0	0.722466	1.33342	0	0	0	AT5G65120	expressed protein
comp37119_c0	comp37119_c0_seq1	5.54381	4.14649	4.14649	5.27277	3.852	3.488	5.89118	4.92695	5.58676	5.43363	5.71891	5.07639	5.39609	5.00854	4.86146	3.8339	5.72792	5.1416	5.15218	5.76182	4.92647	5.34979	5.89676	5.14405	AT5G65110	acyl-coenzyme A oxidase, putative, expressed
comp20051_c0	comp20051_c0_seq1	0	0	0	0	0	0	0	0	0	0	0	0	0	0	0	0	0	0	0	0	0	0	0	0	AT5G65090	endonuclease/exonuclease/phosphatase family domain containing protein, expressed
comp50107_c0	comp50107_c0_seq1,comp50107_c0_seq2,comp50107_c0_seq3,comp50107_c0_seq4	0.464668	0	1.26903	1.64155	0.831877	0.0565835	0	0.111031	2.01792	0	0.422233	0.584963	0.495695	0.163499	0	0	1.28096	0.604071	1.46467	0	0	0.659925	1.90689	0.948601	AT5G65090	endonuclease/exonuclease/phosphatase family domain containing protein, expressed
comp46911_c0	comp46911_c0_seq1,comp46911_c0_seq2	5.98208	7.88905	4.73931	5.89627	5.69098	4.70266	7.84361	9.24413	5.46728	4.77347	5.87455	6.03848	7.04505	6.80336	3.66334	4.88947	7.49857	8.46875	7.29379	6.66363	5.90833	6.19948	6.63967	6.7862	AT5G65020	annexin, putative, expressed
comp50085_c0	comp50085_c0_seq1,comp50085_c0_seq2	5.30159	3.55704	3.96809	3.852	3.93263	2.61589	3.488	3.83289	3.849	4.23879	4.84599	4.69488	4.90689	5.04177	5.24527	5.25776	5.4002	5.29205	4.89821	4.84549	5.44128	5.57833	5.09001	5.32805	AT5G65000	nucleotide-sugar transporter family protein, putative, expressed
comp37535_c1	comp37535_c1_seq1	0	1.53605	0	0.632268	0.250962	0	0	0.62293	0.0703893	0.411426	0	0	0	0	0	0	0	0.584963	0	0	0	0	0	0	AT5G64980	CUE domain containing protein, expressed
comp20298_c0	comp20298_c0_seq1	3.06178	4.28983	3.16511	2.94298	0.575312	0.831877	3.01078	4.89093	2.62994	2.0321	2.43563	2.11437	0.62293	2.60644	2.60407	2.97269	2.02503	1.36177	1.20163	2.19535	2.37573	2.53356	1.40599	2.16672	AT5G64970	mitochondrial carrier protein, putative, expressed
comp47807_c0	comp47807_c0_seq1	0	0	0	0	0	0	0	0	0	0.111031	0	0	0	0	0	0	0	0	0	1.29278	0.526069	0	0	0	AT5G64970	mitochondrial carrier protein, putative, expressed
comp43099_c1	comp43099_c1_seq1	0	0	0	0	0	0	0	0	0	0	0.933573	0.475085	1.21412	1.85997	0	0	0.411426	1.70487	0.695994	1.44361	0	1.90689	1.29866	1.28096	AT5G64960	cyclin-dependent kinase, putative, expressed
comp34885_c0	comp34885_c0_seq1	3.88557	4.1375	3.20477	4.0027	3.02148	2.79909	4.32048	3.6427	4.07724	3.51979	3.5097	2.68482	3.33342	3.35614	3.59813	4.32553	2.99095	3.61235	3.80941	3.91073	3.60051	3.29278	3.15704	2.87381	AT5G64950	mTERF family protein, expressed
comp32274_c0	comp32274_c0_seq1,comp32274_c0_seq2,comp32274_c0_seq3,comp32274_c0_seq4,comp32274_c0_seq5	3.72137	0.443607	0	1.1177	0	0	4.15623	0	0.545968	2.80116	2.26003	2.41414	2.66221	2.77821	3.86592	3.81455	2.65764	1.78241	1.37295	4.15056	4.38888	3.71149	1.79494	1.81967	AT5G64940	ABC1 family domain containing protein, putative, expressed
comp50234_c0	comp50234_c0_seq1,comp50234_c0_seq2,comp50234_c0_seq3	2.848	2.60881	1.7866	2.86592	1.79909	1.23879	3.18745	2.99095	1.40054	2.66903	3.05485	2.23879	2.65764	2.91265	2.86196	2.65535	2.34483	2.99458	1.07039	3.13586	3.10769	2.86394	2.36737	2.58736	AT5G64930	HYS1, putative, expressed
comp46340_c0	comp46340_c0_seq1,comp46340_c0_seq2,comp46340_c0_seq3,comp46340_c0_seq4	2.63459	6.44642	4.60881	5.63052	4.02237	4.5097	4.27873	5.70432	5.27426	3.88166	3.36317	2.40054	4.43763	3.31759	2.63691	2.26303	1.91073	4.67582	4.39917	4.65306	3.79494	2.81967	3.73552	2.5509	AT5G64860	4-alpha-glucanotransferase, chloroplast precursor, putative, expressed
comp89276_c0	comp89276_c0_seq1	0	0	0	0	0	0	0	0	0	0.516015	0	0	0	0	0	2.41414	0	0	0	0	0	0.111031	0	0	AT5G64850	expressed protein
comp35366_c0	comp35366_c0_seq1	3.94486	3.90207	4.09085	4.749	4.30524	4.00988	4.71149	4.06523	4.46467	4.66959	4.7761	4.26078	5.79051	5.15421	4.68538	4.28983	4.90159	4.67243	5.23189	4.84699	4.81198	5.21374	4.85748	4.76607	AT5G64840	ABC transporter, ATP-binding protein, putative, expressed
comp50221_c0	comp50221_c0_seq1	2.53605	1.9486	0.0976108	1.95233	1.30451	1.60881	2.53107	2.61824	1.42223	2.98003	3.06523	2.19219	0.594549	1.25701	3.26003	3.53107	0.807355	0	0.454176	3.12102	3.46858	3.00899	0	0	AT5G64830	programmed cell death 2 C-terminal domain-containing protein, putative, expressed
comp36504_c0	comp36504_c0_seq1,comp36504_c0_seq2,comp36504_c0_seq3,comp36504_c0_seq4	5.16511	5.61736	3.63691	4.31034	2.81967	2.0321	4.70984	6.11936	3.58736	5.29793	5.21645	5.16027	3.39094	4.09761	5.44195	6.06199	4.68201	4.46793	3.37434	4.64155	5.07339	4.9644	3.77926	3.34199	AT5G64816	THION26 - Plant thionin family protein precursor, expressed
comp52608_c0	comp52608_c0_seq1,comp52608_c0_seq2,comp52608_c0_seq3,comp52608_c0_seq4	3.61824	4.42425	4.10936	5.06781	3.9222	3.6241	3.61706	5.30706	4.37226	3.51475	3.97636	3.38819	4.08491	4.11353	3.91169	4.2426	4.11353	4.59634	4.28318	3.42761	4.07468	3.91456	4.09255	3.87086	AT5G64813	ras-related protein, putative, expressed
comp37236_c0	comp37236_c0_seq1,comp37236_c0_seq2,comp37236_c0_seq3,comp37236_c0_seq4	4.96625	2.91648	0	3.94392	2.32481	1.23879	3.96347	1.45418	0	7.36868	6.46385	6.88387	6.32697	6.47768	6.95222	7.6175	6.50906	6.49249	5.65621	6.36632	6.46989	6.81839	4.91934	6.28244	AT5G64810	WRKY7, expressed
comp32219_c0	comp32219_c0_seq1	8.16977	0	0	2.15704	3.69822	0	3.78031	0.250962	3.55704	1.68706	1.54102	0.31034	2.06005	3.64616	2.02857	4.3978	5.16712	0.201634	4.79338	0	2.7866	0.584963	3.63575	3.29866	AT5G64810	WRKY7, expressed
comp33408_c0	comp33408_c0_seq1	6.19515	2.5509	0	2.0321	5.29866	0	4.93026	2.53356	2.83592	4.61471	5.1035	3.90593	4.49761	3.23113	4.34625	4.91648	4.78346	1.8953	3.91552	5.74873	6.1979	5.46761	4.25096	3.66221	AT5G64810	WRKY7, expressed
comp629252_c0	comp629252_c0_seq1	0	0	0	0	0	0	0.545968	0.321928	0	0	0	0	0	0	0	0	0	0	0	0	0	0	0	0	AT5G64740	CESA5 - cellulose synthase, expressed
comp45178_c0	comp45178_c0_seq1	2.73335	1.80323	0	1.9782	0.400538	0	2.58496	5.38681	0.454176	0.0703893	1.25701	0	0.137504	2.32769	1.76977	2.11103	2.66903	0	1.30451	0.0976108	1.25096	0.0565835	2.31325	2.89336	AT5G64740	CESA5 - cellulose synthase, expressed
comp9453_c0	comp9453_c0_seq1	0	0	0	0	0	0	0	0	0	0	0	0	0	0	0	0	0	0	0	0	0	0	0	0	AT5G64740	CESA5 - cellulose synthase, expressed
comp16601_c0	comp16601_c0_seq1	1.8679	3.36877	2.22959	3.77821	2.25701	1.94111	3.05137	3.87873	1.65992	3.31034	3.50716	2.97453	3.27501	3.07039	3.24793	2.83188	3.01257	3.07895	3.53232	3.6565	3.22651	3.41007	3.30597	3.60763	AT5G64730	WD domain, G-beta repeat domain containing protein, expressed
comp594650_c0	comp594650_c0_seq1	0	0	0	0	0.31034	0	0.0976108	0	0	0	0	0	0	0	0.941106	1.36177	0	0	0	0	1.14405	0	0	0	AT5G64710	expressed protein
comp51974_c0	comp51974_c0_seq1,comp51974_c0_seq10,comp51974_c0_seq11,comp51974_c0_seq12,comp51974_c0_seq13,comp51974_c0_seq2,comp51974_c0_seq3,comp51974_c0_seq4,comp51974_c0_seq5,comp51974_c0_seq6,comp51974_c0_seq7,comp51974_c0_seq8,comp51974_c0_seq9	4.72028	3.59694	2.78031	4.24489	6.0119	2.89336	3.37712	2.58496	0.367371	3.93546	3.0036	4.27575	4.94345	6.46418	5.78084	5.83845	6.10203	5.56773	4.0505	3.04264	3.07724	5.64587	4.63633	3.96255	AT5G64700	auxin-induced protein 5NG4, putative, expressed
comp23243_c0	comp23243_c0_seq1	3.90304	1.04963	0	2.16993	5.16672	0.831877	2.4957	2.07382	0	2.28096	1.89142	1.72683	3.27798	4.77347	3.17792	3.5008	4.68145	3.74739	3.37712	2.45943	1.83592	2.51096	3.14893	3.22651	AT5G64700	auxin-induced protein 5NG4, putative, expressed
comp50491_c0	comp50491_c0_seq1,comp50491_c0_seq2,comp50491_c0_seq3,comp50491_c0_seq4,comp50491_c0_seq5,comp50491_c0_seq6,comp50491_c0_seq7,comp50491_c0_seq8	0	0	2.39232	0	1.11103	2.51854	0	0	5.85449	0	0	0	3.80323	4.30597	0	0	0.124328	1.97453	4.1235	0	0	0	0.731183	3.60526	AT5G64700	auxin-induced protein 5NG4, putative, expressed
comp10160_c0	comp10160_c0_seq1	0	0	0	0	0	0	0	0	0	0	0	0	0	0	0	0	0	0	0	0	0	0	0	0	AT5G64700	auxin-induced protein 5NG4, putative, expressed
comp25271_c0	comp25271_c0_seq1,comp25271_c0_seq2	0	0	0	0	0	0	0	0	0	0	0	0	0	0	0	0	0	0	0	0	0	0	0	0	AT5G64700	auxin-induced protein 5NG4, putative, expressed
comp25304_c0	comp25304_c0_seq1	0	0	0	0	0	0	0	0	0	1.80735	1.76553	0	0	0	0	0	0	0	0	2.17632	0	0	0	0	AT5G64700	auxin-induced protein 5NG4, putative, expressed
comp25304_c1	comp25304_c1_seq1	0	0	0	0	0	0	0	0	0	1.98185	1.10434	0	0	0	0	0	0	0	0	1.29278	0	0	0	0	AT5G64700	auxin-induced protein 5NG4, putative, expressed
comp48940_c1	comp48940_c1_seq1,comp48940_c1_seq2,comp48940_c1_seq3	0	2.41684	2.1635	0	0	0	0.871844	2.27202	1.18269	1.7866	2.80529	0	0.201634	0	0	0	0	0	0	2.79494	0.748461	0	0	0	AT5G64700	auxin-induced protein 5NG4, putative, expressed
comp10160_c1	comp10160_c1_seq1	0	0	0	0	0	0	0	0	0	0	0	0	0	0	0	0	0	0	0	0.333424	0	0	0	0	AT5G64700	auxin-induced protein 5NG4, putative, expressed
comp33956_c0	comp33956_c0_seq1	4.42828	4.80478	3.13914	4.36317	3.38405	2.75702	3.80323	5.49506	3.89918	4.9486	5.0955	4.44361	2.77821	4.24945	4.47703	5.56438	4.46597	3.89239	3.31179	4.37643	4.97636	4.64904	3.36177	2.79701	AT5G64680	expressed protein
comp47192_c0	comp47192_c0_seq1	5.05224	4.77558	3.38957	4.55397	3.76553	2.73118	5.19417	4.39643	3.68257	5.55029	5.29976	5.10852	3.60288	4.45812	5.40939	5.94837	4.61471	3.87283	4.26529	5.20085	5.20828	4.98868	3.37156	3.28836	AT5G64670	50S ribosomal protein L15, putative, expressed
comp711226_c0	comp711226_c0_seq1	2	0	0.111031	0	0	0	0	0	0	0	0	0	0	0	0	0	0	0	0	0	0	0	0	0	AT5G64667	-
comp51126_c1	comp51126_c1_seq1	3.18428	1.81147	0.903038	1.58015	3.43829	1.74416	1.29866	2.31615	2.9279	0.0976108	0	0.189034	1.97085	3.9982	3.07895	1.07039	4.25096	3.0321	5.0321	0	0.594549	1.60407	3.75061	5.53138	AT5G64660	U-box domain containing protein, expressed
comp82217_c0	comp82217_c0_seq1	3.0054	0.757023	0	1.26903	2.35896	1.5656	0	2.76977	1.85997	0	0	0	0.632268	4.03298	2.74416	1.75702	3.55582	3.16511	4.39025	0	0	1.70487	3.72247	4.77241	AT5G64660	U-box domain containing protein, expressed
comp15788_c0	comp15788_c0_seq1	3.07039	0	0	0.124328	1.94111	0	2.26003	2.0321	1.47508	1.40599	1.57046	1.70487	2.57046	4.32841	0.887525	1.01436	3.41819	1.8679	4.04614	0	2.04963	0.475085	3.69822	4.50589	AT5G64660	U-box domain containing protein, expressed
comp48337_c0	comp48337_c0_seq1,comp48337_c0_seq2,comp48337_c0_seq3	5.16148	4.88655	4.24869	4.69655	4.0036	3.82273	4.41278	5.81198	4.32769	5.92884	5.83162	5.59872	4.67016	4.62352	5.81378	5.84775	4.64501	4.66562	4.58075	5.59813	5.66477	5.84046	4.71425	4.19219	AT5G64650	50S ribosomal protein L17, putative, expressed
comp94492_c0	comp94492_c0_seq1	1.59932	2.85997	0.298658	1.73118	1.22033	1.36177	3.63575	3.30451	0.925999	2.53107	2.48285	2.1177	1.08406	1.07724	2.81352	2.76977	1.58496	0.831877	1.67356	2.56316	2.36457	2.58256	0.83996	0.575312	AT5G64630	WD domain, G-beta repeat domain containing protein, expressed
comp66876_c0	comp66876_c0_seq1	0	0	0	0	0	0	0	0	0	0	0	0	0	0	0	0	0	0	0	0	0	0	0	0	AT5G64620	invertase/pectin methylesterase inhibitor family protein, putative, expressed
comp19239_c0	comp19239_c0_seq1	3.41278	1.29278	0	0.298658	0	0	0	0	0	1.67356	0	0	0	0	1.67807	0.263034	0.31034	0	0	0	1.97453	0	0	0	AT5G64620	invertase/pectin methylesterase inhibitor family protein, putative, expressed
comp37058_c1	comp37058_c1_seq1	0.344828	0	0	0	0	0	4.50144	0	0	0	0	0	0	0	0	0	0	0	0	0	0	0	0	0	AT5G64620	invertase/pectin methylesterase inhibitor family protein, putative, expressed
comp40094_c0	comp40094_c0_seq1	0	1.25096	0	2.08406	0	0	4.93404	3.13586	0	0	0	0	0	0	0	0	0	0	0	0	0	0	0	0	AT5G64620	invertase/pectin methylesterase inhibitor family protein, putative, expressed
comp37989_c0	comp37989_c0_seq1	5.29609	5.30232	4.93452	5.48832	4.65421	4.05398	6.08215	5.02414	4.82273	5.37295	5.52042	4.94251	5.01212	4.78293	5.33307	5.46401	5.28614	5.52513	5.1177	5.4219	5.40667	5.53792	4.90689	5.11645	AT5G64610	MYST-like histone acetyltransferase 1, putative, expressed
comp46121_c0	comp46121_c0_seq1,comp46121_c0_seq2,comp46121_c0_seq3,comp46121_c0_seq4	2.39232	1.54597	1.17632	1.91456	1.45418	0.632268	2.19219	2.20477	1.22033	2.45154	2.8339	2.26003	3.16189	3.61941	3.01792	2.75061	3.14405	3.24945	2.47768	3.65535	3.44758	3.71699	3.65306	3.53232	AT5G64600	growth regulator related protein, putative, expressed
comp47108_c1	comp47108_c1_seq1	2.01792	0.9855	1.94486	2.50843	1.65076	1.28688	3.41414	1.98185	3.07382	3.59574	3.0036	3.12598	2.58976	2.67807	3.34767	3.24793	2.84398	1.83996	1.97453	3.93168	4.21335	3.50589	2.40871	1.97453	AT5G64580	OsFtsH1 FtsH protease, homologue of AtFtsH1/5, expressed
comp47108_c0	comp47108_c0_seq1	2.90689	2.32481	2.89724	2.95977	2.63923	1.99639	3.86592	2.25701	3.54967	4.18507	3.89724	3.58135	3.17951	3.09424	4.19535	3.71039	3.57652	2.62293	1.848	4.81609	4.62702	4.18269	2.68482	1.90689	AT5G64580	OsFtsH1 FtsH protease, homologue of AtFtsH1/5, expressed
comp37537_c0	comp37537_c0_seq1	5.48446	0	0	1.62293	0	0	3.09085	0.286881	0	0	0	0	0.9855	1.49057	2.01792	2.98368	0.963474	0.400538	1.62761	0	0	0	0	0	AT5G64570	beta-D-xylosidase, putative, expressed
comp36239_c0	comp36239_c0_seq1	1.31615	0	0.31034	0	0	0	0	0.526069	0	0	0	0	0	0	0	0	0	0	0	0	0	0	0	0	AT5G64560	CorA-like magnesium transporter protein, putative, expressed
comp1664_c0	comp1664_c0_seq1	0	0	0	1.38405	0.863938	1.87184	0	0	0	0	0	0	0	0.163499	0	0	1.16993	0.903038	1.66448	0	0	0	0	0	AT5G64560	CorA-like magnesium transporter protein, putative, expressed
comp27969_c0	comp27969_c0_seq1	0.15056	0	0	0	0	0	1.22033	0	0	0	0	0	0	0	0	0	0	0	0	0	0	0	0	0	AT5G64560	CorA-like magnesium transporter protein, putative, expressed
comp36480_c0	comp36480_c0_seq1	0	0	0	0	0	0	0	0	0	0	0	0	0	0	0	0	0	0	0	0	0	0	0	0	AT5G64560	CorA-like magnesium transporter protein, putative, expressed
comp43415_c1	comp43415_c1_seq1,comp43415_c1_seq2	0	0	0	0	0	0	0	0	0	0	0	0	0	0	0	0	0	0	0	0	0	0	0	0	AT5G64560	CorA-like magnesium transporter protein, putative, expressed
comp608715_c0	comp608715_c0_seq1	0	0	0	0	0	0	0.263034	0	0	0	0	0	0	0	0	0	0	0	0	0	0	0	0	0	AT5G64560	CorA-like magnesium transporter protein, putative, expressed
comp43182_c0	comp43182_c0_seq1	5.70543	3.54844	4.20163	4.31615	3.59813	2.94673	4.43496	3.31615	4.80632	5.52669	5.42995	5.84172	4.46663	5.48382	6.22207	6.47865	5.55643	4.51286	4.5404	4.98596	6.16792	6.35526	4.50716	4.71149	AT5G64560	CorA-like magnesium transporter protein, putative, expressed
comp51414_c0	comp51414_c0_seq1,comp51414_c0_seq2,comp51414_c0_seq3,comp51414_c0_seq4,comp51414_c0_seq5,comp51414_c0_seq6	6.84687	5.09845	3.72356	5.76527	5.44228	3.1635	7.42467	4.66334	4.53667	6.86084	7.58759	6.40378	7.05561	7.09772	7.06674	6.93958	7.93505	6.88411	6.38474	7.34145	7.55957	6.9542	7.46638	7.44973	AT5G64550	expressed protein
comp28370_c0	comp28370_c0_seq1	0	0	0	0	0	0.189034	0	0	0	0	0	0	0	1.28096	1.55582	0	1.58976	1.65992	0.238787	0	0	0	0	0	AT5G64530	no apical meristem protein, putative, expressed
comp40677_c0	comp40677_c0_seq1	3.33485	3.32769	5.51665	3.91552	0.963474	2.42761	5.84147	0.871844	4.08236	1.44361	0.731183	0.15056	2.28392	0.85599	0	0	0	0.15056	0	1.87971	0	0	0	0	AT5G64530	no apical meristem protein, putative, expressed
comp44691_c0	comp44691_c0_seq1,comp44691_c0_seq2,comp44691_c0_seq3,comp44691_c0_seq4	1.75275	2.09085	1.40054	2.36737	1.04963	0.765535	1.67807	2.28688	1.26903	2.30451	2.848	2.17951	1.9222	2.49057	2.1375	2.35614	2.85599	2.22033	2.11103	2.79286	2.9486	2.7845	2.22342	2.22033	AT5G64520	GPI transamidase subunit PIG-U domain containing protein, expressed
comp50659_c0	comp50659_c0_seq1	0	1.36737	0.333424	1.10434	0.263034	0	0	0.863938	0	0	0	0	0	0	0.454176	1.14405	1.7137	0	0	0	0	0	0	0	AT5G64510	expressed protein
comp46265_c0	comp46265_c0_seq1,comp46265_c0_seq2	6.30907	5.52482	4.18903	5.20477	2.64155	2.52105	5.5509	6.37851	3.12433	5.83643	6.08343	5.39472	5.47573	5.32517	4.97223	5.29866	5.76341	5.15947	5.42055	4.94953	5.90159	6.29884	4.81198	5.04396	AT5G64510	expressed protein
comp41549_c0	comp41549_c0_seq1	5.60318	4.56133	4.40395	4.59574	4.69933	4.32481	6.35385	4.22651	4.50462	5.24565	5.01881	4.85898	4.53481	5.38128	5.48993	5.11936	4.71425	4.6893	4.73227	5.23074	4.96901	5.27501	4.77347	4.88362	AT5G64500	transporter, major facilitator family, putative, expressed
comp50157_c0	comp50157_c0_seq1,comp50157_c0_seq2,comp50157_c0_seq3,comp50157_c0_seq4	2.91265	2.96347	1.22033	2.24793	2.01078	1.59932	2.44095	3.64386	2.03562	2.49825	2.76129	2.30159	3.12763	3.29131	2.88947	3.01614	2.64386	2.99639	2.72901	2.75061	3.20006	2.91456	3.1127	3.32481	AT5G64470	expressed protein
comp24034_c0	comp24034_c0_seq1,comp24034_c0_seq2	4.29131	2.36457	1.82782	2.3505	1.91839	1.18269	3.28244	2.88947	1.47508	3.83289	4.35544	3.94111	2.80323	3.86295	4.0781	4.49057	4.44626	3.58496	2.98003	3.37851	4.56194	4.33056	4.74255	4.79701	AT5G64460	phosphoglycerate mutase, putative, expressed
comp49630_c0	comp49630_c0_seq1,comp49630_c0_seq10,comp49630_c0_seq11,comp49630_c0_seq12,comp49630_c0_seq13,comp49630_c0_seq14,comp49630_c0_seq15,comp49630_c0_seq16,comp49630_c0_seq17,comp49630_c0_seq18,comp49630_c0_seq19,comp49630_c0_seq2,comp49630_c0_seq3,comp49630_c0_seq4,comp49630_c0_seq5,comp49630_c0_seq6,comp49630_c0_seq7,comp49630_c0_seq8,comp49630_c0_seq9	0	3.51349	2.26903	2.31615	0	0.0840643	0.505891	3.16027	3.84398	1.11103	1.30451	0.485427	1.04963	0.475085	1.73552	0	0.495695	1.07724	0.214125	1.90304	1.07724	2.02148	0.389567	0.176323	AT5G64440	amidase family protein, putative, expressed
comp48909_c0	comp48909_c0_seq1,comp48909_c0_seq2	5.10769	2.83794	2.70929	2.97085	1.66903	1.33342	5.24907	2.8339	2.27798	3.85898	3.71809	3.41819	3.65076	4.45022	3.78973	3.28836	4.07468	4.1177	3.7301	4.42021	4.53978	4.26303	4.27202	4.27277	AT5G64440	amidase family protein, putative, expressed
comp49885_c0	comp49885_c0_seq1,comp49885_c0_seq2	4.58556	4.54905	5.84449	5.50811	6.12639	5.91433	6.70335	3.73552	5.96232	4.96486	4.37365	4.04352	5.07639	4.42358	4.99729	5.66306	3.37156	5.55674	5.60644	5.11686	5.05398	4.65535	4.22882	4.94251	AT5G64430	PB1 domain containing protein, expressed
comp50537_c0	comp50537_c0_seq1	3.74308	4.54411	2.848	3.88655	3.39506	2.67582	4.31107	4.83542	3.7866	4.18507	4.18824	3.59694	2.81147	3.57773	4.41481	4.97177	3.849	3.08066	2.5509	4.27873	4.57894	4.45483	2.7761	2.95233	AT5G64420	DNA polymerase V, putative, expressed
comp47631_c0	comp47631_c0_seq1,comp47631_c0_seq2,comp47631_c0_seq3,comp47631_c0_seq4,comp47631_c0_seq5	5.20398	2.66676	0	3.71589	0	0	3.82375	3.25096	1.56071	3.28244	4.1102	3.57168	0	3.95047	6.93958	5.53947	5.10518	1.73985	1.49057	0.584963	3.79181	4.55766	3.26903	2.72028	AT5G64410	oligopeptide transporter, putative, expressed
comp921142_c0	comp921142_c0_seq1	0	0	0	0	0	0	1.88362	0	0	0	0	0	0	0	0	0	0	0	0	0	0	0	0	0	AT5G64410	oligopeptide transporter, putative, expressed
comp38208_c0	comp38208_c0_seq1	8.67627	6.91994	7.58323	7.76931	6.19397	5.37434	7.3293	7.62132	7.03551	8.5982	8.22347	8.40612	7.88013	8.00276	8.76673	9.10436	8.26224	8.23209	7.37877	8.23711	8.51672	8.47711	7.96359	7.71253	AT5G64400	CHCH domain containing protein, expressed
comp32283_c0	comp32283_c0_seq1	2.55336	3.04789	1.07039	3.07211	3.04264	2.50589	3.71918	3.25701	2.76977	2.55827	2.79286	2.30451	2.52356	2.59216	2.72028	2.78031	2.22342	2.33628	2.72247	3.12598	2.98003	3.06005	2.60881	2.5509	AT5G64390	KH domain containing protein, putative, expressed
comp20249_c0	comp20249_c0_seq1,comp20249_c0_seq2	3.82477	4.64443	2.42761	4.04177	3.42223	2.52105	4.20945	4.56621	2.88753	4.28318	4.07639	3.67129	4.04439	4.11853	4.30597	4.14975	4.08576	3.72901	4.25248	4.33128	4.14323	4.36807	4.26153	3.98094	AT5G64380	fructose-1,6-bisphosphatase, putative, expressed
comp23473_c0	comp23473_c0_seq1	5.43496	4.42358	4.64386	4.7301	5.10518	4.86096	5.88899	4.50653	4.47962	5.52199	5.4522	5.15218	4.34767	6.71136	5.81941	5.34837	5.72574	5.80529	6.03562	5.09508	5.88509	5.81609	5.45549	6.0993	AT5G64370	nitrilase, putative, expressed
comp42448_c1	comp42448_c1_seq1	0	0.189034	0	0.189034	0	0	0	0.695994	0	0	0	0	0	0	0.356144	0	0	0	0	0	0	0	0	0	AT5G64360	heat shock protein DnaJ, putative, expressed
comp43115_c0	comp43115_c0_seq1	5.96855	5.42593	4.87971	6.10873	5.26191	4.57894	6.66619	6.42777	5.06437	5.03342	4.53045	4.66562	3.67807	5.46434	6.8885	5.91361	5.40361	6.52669	5.3427	6.27519	5.71012	5.96947	5.54504	4.94953	AT5G64350	peptidyl-prolyl cis-trans isomerase, FKBP-type, putative, expressed
comp15205_c0	comp15205_c0_seq1	0	0	0	0	0	0	0	0	0	0	0	0	0	0	0	0	0	0	0	0	0	0	0	0	AT5G64330	BTBN2 - Bric-a-Brac, Tramtrack, Broad Complex BTB domain with non-phototropic hypocotyl 3 NPH3 and coiled-coil domains, expressed
comp30745_c1	comp30745_c1_seq1	0	0	0	0.555816	0.910733	0	0	0	0	0.344828	0	0.432959	0	0	0	0	0	0	0.565597	0	0	0	0.594549	0.0703893	AT5G64320	pentatricopeptide containing protein, putative, expressed
comp30745_c2	comp30745_c2_seq1	0	0	0	0	0	0	0	0	0	0	0	0	0	0	0	0	0	0	0.799087	0	0	0.970854	0	0	AT5G64320	pentatricopeptide containing protein, putative, expressed
comp37649_c0	comp37649_c0_seq1	7.40667	3.95884	2.68706	4.8089	7.68412	3.87873	5.54164	4.39917	3.80012	5.41414	6.05202	5.24184	5.9397	6.98903	5.91385	6.65249	6.78594	6.27594	6.54179	5.14893	6.30287	5.54659	7.6268	7.78391	AT5G64300	riboflavin biosynthesis protein ribAB, chloroplast precursor, putative, expressed
comp49884_c0	comp49884_c0_seq1	4.63691	5.76633	1.28688	4.52105	4.10936	5.2384	4.66391	6.32229	1.04963	4.67299	4.63343	4.32121	6.2867	5.85025	4.95931	5.05485	5.61058	5.42324	7.34465	4.76713	5.02857	5.1206	6.43679	6.6279	AT5G64290	citrate transporter, putative, expressed
comp53177_c0	comp53177_c0_seq1,comp53177_c0_seq2,comp53177_c0_seq3,comp53177_c0_seq4,comp53177_c0_seq5,comp53177_c0_seq6,comp53177_c0_seq7,comp53177_c0_seq8	5.88093	6.12433	5.92315	5.97384	5.83415	5.67101	6.5509	6.02481	6.56742	5.65821	5.55643	5.17393	5.16269	5.47151	5.74174	5.81583	5.15583	5.05007	4.79857	5.47962	5.79025	5.80219	4.73444	4.79181	AT5G64270	splicing factor 3B subunit 1, putative, expressed
comp45456_c0	comp45456_c0_seq1,comp45456_c0_seq2	8.5664	5.60259	8.91298	7.08087	6.27128	6.37851	7.72185	8.44423	10.1921	4.47832	4.36317	1.69599	2.01436	5.58105	3.73227	5.32229	1.75702	2.91839	4.68706	3.57531	2.56803	0	4.60051	3.5509	AT5G64260	phosphate-induced protein 1 conserved region domain containing protein, expressed
comp45456_c1	comp45456_c1_seq1	7.67962	5.34837	8.08114	6.01502	5.23496	5.52544	6.94205	7.64451	9.25548	3.93263	4.0027	0.739848	0.678072	4.88118	2.85599	4.31904	0.321928	2.32769	4.06695	3.0036	2.3505	0	3.22805	2.3978	AT5G64260	phosphate-induced protein 1 conserved region domain containing protein, expressed
comp45451_c0	comp45451_c0_seq1	8.96775	2.62527	5.93852	5.12681	5.2384	2.46467	5.91767	2.42761	7.16491	5.61765	6.21257	4.73715	5.60555	8.29366	6.32499	8.17293	7.2292	8.67902	6.7241	4.81813	6.47362	5.32445	7.43029	7.55651	AT5G64260	phosphate-induced protein 1 conserved region domain containing protein, expressed
comp23871_c0	comp23871_c0_seq1	5.4591	4.17313	1.37295	3.90977	2.22651	1.57046	7.63445	6.77466	5.15866	3.54844	5.82629	1.36737	0	0	1.67356	2.488	0.367371	0	0	5.33342	4.64328	1.69599	0.910733	0	AT5G64260	phosphate-induced protein 1 conserved region domain containing protein, expressed
comp1593562_c0	comp1593562_c0_seq1	0	0	0	0	0	0	0	0	0	0	0	0	0	0	0	0	0	0	0	0	0	0	0	0	AT5G64260	phosphate-induced protein 1 conserved region domain containing protein, expressed
comp32206_c0	comp32206_c0_seq1	5.64068	4.1643	0.0285692	3.81147	1.51602	1.95606	7.736	6.5043	5.01837	3.58616	6.36352	0.555816	0	0	1.852	2.51854	0.871844	0	0	4.93216	4.34554	1.69599	0.298658	0.925999	AT5G64260	phosphate-induced protein 1 conserved region domain containing protein, expressed
comp29867_c0	comp29867_c0_seq1,comp29867_c0_seq2	0.0703893	2.40871	0	3.6837	0.807355	0	0.815575	0	0	0	0	0	0	0	0	1.53107	0	0	0	0	0	0	0	0	AT5G64260	phosphate-induced protein 1 conserved region domain containing protein, expressed
comp46798_c0	comp46798_c0_seq1	3.18428	0	0	2.58256	0	0	4.7137	0	0	0	0	0	0	0	0	0	0	0	0	0	0	0	0	0	AT5G64260	phosphate-induced protein 1 conserved region domain containing protein, expressed
comp45014_c1	comp45014_c1_seq1,comp45014_c1_seq2	5.08066	3.82883	4.7866	4.15218	4.55888	4.32048	5.21607	4.57531	4.29352	2.49313	2.48027	3.21412	5.68846	5.85574	4.61412	4.39643	4.77716	5.25739	5.98048	3.47249	2.57531	4.66732	5.87357	5.72629	AT5G64230	expressed protein
comp38402_c0	comp38402_c0_seq1	6.77255	4.82018	6.44245	6.39129	5.62527	4.20633	5.46663	5.29168	5.87725	5.14282	5.65621	6.02658	6.00652	6.61662	6.32265	6.54982	6.81992	6.52857	5.80012	5.07125	5.68482	6.51159	6.19495	6.68173	AT5G64230	expressed protein
comp52533_c0	comp52533_c0_seq1,comp52533_c0_seq2	4.61117	4.11936	3.54597	4.43962	3.48156	3.57894	5.80632	4.39369	4.30086	4.84348	5.00944	4.01525	4.88606	4.1334	4.97591	4.50144	4.36947	4.28392	4.31687	4.76288	4.98914	5.17273	4.23343	3.79701	AT5G64220	calmodulin-binding transcription activator, putative, expressed
comp50313_c0	comp50313_c0_seq1,comp50313_c0_seq2,comp50313_c0_seq3,comp50313_c0_seq4,comp50313_c0_seq5,comp50313_c0_seq6,comp50313_c0_seq7,comp50313_c0_seq8	4.35614	5.11686	5.00225	4.71149	5.48478	5.21451	4.59634	4.95652	5.24336	5.34518	5.38198	4.81865	6.28577	5.76474	4.90545	5.02281	5.337	4.94953	5.02459	6.36807	5.47962	6.24317	5.90593	5.80064	AT5G64200	RNA recognition motif containing protein, expressed
comp42604_c0	comp42604_c0_seq1	4.48543	4.36737	3.75061	4.57531	3.904	3.12267	3.62059	5.02192	3.87381	4.90593	4.76553	4.51538	4.50906	4.77558	4.70708	4.9397	4.71205	5.06523	4.21101	4.58015	4.25475	4.60644	4.47703	4.35544	AT5G64180	expressed protein
comp44416_c0	comp44416_c0_seq1,comp44416_c0_seq2	3.848	1.83188	0	1.46989	2.22342	0.575312	3.34625	2.10769	0.678072	3.7845	3.62527	3.23419	4.93452	4.42223	4.08066	3.79701	3.6837	4.55152	3.21412	4.05658	4.30597	4.02857	3.0268	2.87971	AT5G64170	expressed protein
comp43841_c1	comp43841_c1_seq1	1.69153	2.63227	2.20163	2.20477	3.86493	1.98185	0.464668	3.54102	2.73118	1.70929	3.35896	2.35332	5.58616	3.88655	1.68257	2.58256	2.78869	4.28096	2.77189	1.52105	3.92125	3.6792	3.33914	2.80529	AT5G64170	expressed protein
comp42449_c0	comp42449_c0_seq1	2.48285	0.782409	1.774	0.555816	0.650765	0	1.10434	0	1.15056	1.54102	1.22033	1.16993	2.41414	1.91839	0	1.51096	1.60407	2.06005	0	0.536053	1.31034	1.79909	1.79494	0.807355	AT5G64170	expressed protein
comp43841_c4	comp43841_c4_seq1	1.50589	2.21101	0.782409	2.19219	3.59694	1.57531	0.400538	3.21568	2.38957	1.63227	3.38957	1.95977	5.19849	3.55582	2.03914	2.26003	2.80323	3.79286	3.02857	1.57046	3.93263	3.58015	3.19535	2.70708	AT5G64170	expressed protein
comp43447_c0	comp43447_c0_seq1,comp43447_c0_seq2	0.748461	3.69153	3.75489	4.904	5.64414	4.75916	2.76341	2.62293	4.42358	3.43429	4.77979	2.72465	6.48527	5.25134	3.55949	2.30159	3.73118	5.00405	4.72465	3.38128	4.17951	4.76871	5.28133	4.36737	AT5G64170	expressed protein
comp48728_c0	comp48728_c0_seq1	5.02547	5.28762	4.97453	5.05355	4.97315	4.22805	5.49889	5.12557	5.51223	5.81506	5.30634	4.92315	5.25172	4.52669	5.49665	5.62	4.55152	5.03782	5.02281	5.44095	5.09424	5.12102	4.38128	4.1152	AT5G64160	expressed protein
comp40376_c0	comp40376_c0_seq1	2.12433	3.40871	1.96347	2.61353	1.96717	1.46989	2.73769	3.36036	2.40599	2.45681	2.45681	1.85599	2.45681	1.36737	2.45418	2.74631	1.39506	1.9782	1.82782	2.45418	2.44095	2.68482	1.48543	0.731183	AT5G64150	Methyltransferase small domain containing protein, expressed
comp22512_c0	comp22512_c0_seq1	7.79448	7.39094	6.50176	6.78738	6.22381	5.6865	6.95082	8.60144	6.53201	7.91922	7.8226	7.83485	5.06264	6.17652	8.17677	9.19719	7.11499	6.33038	6.06609	7.29719	7.97676	7.49713	5.25172	5.28725	AT5G64140	40S ribosomal protein S28, putative, expressed
comp35116_c0	comp35116_c0_seq1	7.40369	6.64212	3.80426	5.85972	4.68426	4.29205	6.54272	7.56369	4.3505	7.21713	7.1981	6.81647	3.23113	4.42089	7.11987	7.78758	5.58346	4.28096	4.39712	6.52857	7.27454	6.67596	3.4019	3.07382	AT5G64140	40S ribosomal protein S28, putative, expressed
comp31339_c0	comp31339_c0_seq1,comp31339_c0_seq2,comp31339_c0_seq3,comp31339_c0_seq4	3.79909	1.73552	0	2.488	0	0	3.46336	0.669027	0.0426443	3.6427	3.16027	3.90977	2.83592	3.48414	3.8953	3.66789	3.47119	4.14486	2.66676	3.72356	3.774	3.44228	1.36737	0	AT5G64130	Lg106, putative, expressed
comp43571_c0	comp43571_c0_seq1,comp43571_c0_seq2	5.17313	5.0009	5.06134	5.26153	4.17233	3.91648	5.09972	4.86839	4.89288	5.64039	5.62848	5.06221	6.63836	5.81121	5.84474	5.67864	5.62527	6.37382	5.44095	5.30268	5.83744	5.77241	5.71617	5.29682	AT5G64130	Lg106, putative, expressed
comp42731_c0	comp42731_c0_seq1,comp42731_c0_seq2,comp42731_c0_seq3,comp42731_c0_seq4,comp42731_c0_seq5,comp42731_c0_seq6,comp42731_c0_seq7,comp42731_c0_seq8	5.10224	6.40293	5.09845	5.91815	5.07639	4.39506	4.97177	6.96798	5.19338	6.3665	6.25267	5.93452	5.41853	5.34021	5.66959	5.87283	5.38059	4.99503	5.03034	6.01145	5.92837	5.73985	5.24679	5.20124	AT5G64130	Lg106, putative, expressed
comp42238_c0	comp42238_c0_seq1,comp42238_c0_seq2,comp42238_c0_seq3	4.44758	4.87036	4.09845	4.39643	4.47508	3.7939	5.48864	3.69042	4.44956	3.66562	3.25248	3.07039	3.09424	3.926	3.97269	3.83491	2.66448	4.01614	3.55582	4.41346	3.58496	3.62293	2.72465	2.88753	AT5G64090	expressed protein
comp59650_c0	comp59650_c0_seq1	5.79468	3.0072	0	2.80323	0	0	6.71273	2.27202	4.50271	5.27501	5.72465	5.64703	0.970854	0	6.01011	6.17951	2.95791	1.36177	0.0426443	4.36387	6.08874	5.21684	0	0	AT5G64080	LTPL69 - Protease inhibitor/seed storage/LTP family protein precursor, expressed
comp21016_c0	comp21016_c0_seq1	2.23266	0.757023	0.992768	1.18269	1.07724	0.344828	2.81147	1.50589	1.80735	1.41684	0.970854	0.594549	2.24489	1.66903	3.22033	2.88753	2.17951	2.76129	1.76553	2.60881	3.38405	2.1375	2.08406	2.49825	AT5G64070	phosphatidylinositol kinase, putative, expressed
comp52992_c0	comp52992_c0_seq1,comp52992_c0_seq10,comp52992_c0_seq2,comp52992_c0_seq3,comp52992_c0_seq4,comp52992_c0_seq5,comp52992_c0_seq6,comp52992_c0_seq7,comp52992_c0_seq8,comp52992_c0_seq9	5.08491	4.10266	3.89724	4.09424	3.45681	3.29866	5.34163	4.53232	4.62117	4.06781	4.59276	4.09592	4.33056	5.24222	5.50048	5.46956	5.25852	4.78555	4.49121	5.14893	5.69516	5.38198	4.67525	4.84499	AT5G64070	phosphatidylinositol kinase, putative, expressed
comp48321_c0	comp48321_c0_seq1	4.36247	3.98459	2.76765	3.28688	1.62293	2.02857	3.75596	4.80323	2.35614	5.21296	4.75542	4.21412	4.27202	3.82985	3.98914	3.95606	4.20477	4.14812	4.39506	4.86146	4.57168	4.59932	4.83643	4.44095	AT5G64050	glutamyl-tRNA synthetase, putative, expressed
comp22516_c0	comp22516_c0_seq1,comp22516_c0_seq2	0	1.31615	0	0.739848	0	0.895303	3.31759	0	0	3.71039	3.24031	0.275007	0.687061	0	1.60407	0	0	0	0	5.749	2.18903	0.963474	1.79909	0	AT5G64040	photosystem I reaction center subunit N, chloroplast precursor, putative, expressed
comp43879_c2	comp43879_c2_seq1	4.66562	2.20789	0	2.40599	0.632268	0.0840643	4.94533	2.35332	0	2.26604	1.02857	1.70044	0.464668	2.70708	2.68706	3.63227	2.49313	1.23266	1.67356	2.45943	2.56803	2.23573	0.367371	2.0635	AT5G64030	methyltransferase, putative, expressed
comp43879_c1	comp43879_c1_seq1	4.46793	2.1375	0.545968	2.40871	0.378512	0	4.66732	2.09085	0	2.30743	1.02857	0.83996	0.918386	2.99639	2.17632	3.36317	1.68706	1.20789	1.56071	2.53356	2.44095	2.1177	1.07039	1.32769	AT5G64030	methyltransferase, putative, expressed
comp43879_c0	comp43879_c0_seq1	4.39917	1.58015	0	2.0321	0.111031	0	5.02281	1.76129	0	1.86394	1.17632	0.871844	0	2.5656	2.70929	3.73118	2.10769	0.863938	1.42223	2.22959	2.82782	1.76129	0.584963	1.45943	AT5G64030	methyltransferase, putative, expressed
comp63042_c0	comp63042_c0_seq1	3.30597	2.58015	1.33342	2.45943	0.594549	1.51602	2.6893	4.1811	1.14405	3.33914	3.0018	2.99277	2.62527	2.98914	3.58856	3.25701	3.49825	2.52105	3.50208	1.89142	3.47638	3.48156	4.26228	3.90014	AT5G64030	methyltransferase, putative, expressed
comp49066_c0	comp49066_c0_seq1,comp49066_c0_seq2,comp49066_c0_seq3,comp49066_c0_seq4	7.40752	6.22516	5.83086	7.13062	5.4165	5.58886	6.15866	7.30195	5.90737	6.33682	7.00045	5.71067	6.06867	6.05398	6.14037	6.06264	6.606	6.75862	6.02081	6.29297	6.72629	6.80697	7.08916	6.80761	AT5G64030	methyltransferase, putative, expressed
comp42504_c0	comp42504_c0_seq1,comp42504_c0_seq2,comp42504_c0_seq3	1.22033	2.52356	1.852	1.54102	1.20789	1.39506	1.07039	1.39506	2.79286	2.23266	1.9486	1.67356	1.26903	0.604071	1.56071	1.76977	0.963474	0	1.01436	2.20477	1.51602	1.95233	0.0840643	0	AT5G64010	-
comp46085_c0	comp46085_c0_seq1	4.64039	3.33628	3.30597	3.66334	2.44361	2.10098	3.86295	3.29278	3.79805	4.67469	4.23266	4.24336	3.31179	3.18428	4.66562	4.50271	3.93074	3.77083	3.14078	4.58015	4.34908	4.50526	3.70044	3.33056	AT5G63980	inositol-1-monophosphatase, putative, expressed
comp50697_c0	comp50697_c0_seq1,comp50697_c0_seq2,comp50697_c0_seq3,comp50697_c0_seq4,comp50697_c0_seq5,comp50697_c0_seq6,comp50697_c0_seq7	5.97453	4.29646	5.36632	4.87283	5.05398	3.46989	5.32517	4.89336	4.26604	5.81198	5.9305	5.82502	6.88448	6.74806	5.13504	4.6792	6.6686	6.9005	5.94673	5.74551	6.38353	7.05246	6.49617	6.45615	AT5G63970	copine, putative, expressed
comp37175_c0	comp37175_c0_seq1	2.18903	0.411426	0	0.263034	0	0	1.16993	2.74631	0	0	0	0	0	0	0.871844	0	0	0	0	0	0	0	0	0	AT5G63970	copine, putative, expressed
comp37175_c1	comp37175_c1_seq1	1.83592	0	0	0	0	0	0.0703893	1.62293	0	0	0	0	0	0	0	0	0	0	0	0	0	0	0	0	AT5G63970	copine, putative, expressed
comp37175_c2	comp37175_c2_seq1	1.24489	0	0	0.0703893	0	0	1.72683	2.43296	0	0	0	0	0	0	0	0	0	0	0	0	0	0	0	0	AT5G63970	copine, putative, expressed
comp43119_c0	comp43119_c0_seq1,comp43119_c0_seq2	0.879706	2.0635	1.45943	2.26604	3.50335	2.99095	2.28096	3.38267	3.36036	1.42761	2.01792	1.15704	1.41143	1.99639	2.33628	2.38681	0.879706	0.978196	1.87578	1.50589	2.01792	1.68706	0.863938	1.04963	AT5G63960	POLD1 - Putative DNA polymerase delta catalytic subunit, expressed
comp36695_c0	comp36695_c0_seq1	1.53605	1.83592	0	1.09085	0.0976108	0.0285692	2.20789	2.57046	0.871844	0.910733	1.81147	1.41143	1.75702	0.475085	1.17632	1.79077	1.93357	1.76977	1.50589	1.46467	2.35896	2.23266	0.731183	1.3505	AT5G63950	expressed protein
comp29434_c0	comp29434_c0_seq1	3.70708	0	1.14405	1.33342	0	0.163499	2.40054	0.201634	0.85599	0.790772	0.321928	0.333424	1.73552	2.02857	2.29866	0.536053	1.9782	2.32769	2.30159	1.1177	1.59455	1.35614	1.56071	2.21412	AT5G63930	receptor-like protein kinase precursor, putative, expressed
comp29412_c0	comp29412_c0_seq1	2.74416	0	0	0.226509	0	0	1.58015	0	1.1375	0	0	0.111031	2.49825	2.21412	0.411426	0	0.584963	2.24793	0	0	0.659925	0.250962	0.594549	0.475085	AT5G63930	receptor-like protein kinase precursor, putative, expressed
comp39286_c1	comp39286_c1_seq1	0	0.678072	0	0.356144	0	0	0	1.84398	0	0	0	0	0	0	0	0	0	0.356144	0	0	0	0	0	0	AT5G63930	receptor-like protein kinase precursor, putative, expressed
comp40374_c2	comp40374_c2_seq1	0	0	0	0	0	0	0	0	0	0	0	0	0	0	0	0	2.02857	0	0	0	1.21412	4.1127	0.333424	0	AT5G63930	receptor-like protein kinase precursor, putative, expressed
comp150363_c0	comp150363_c0_seq1	1.28096	0	0.189034	0.823749	0	0	1.22033	0	0.263034	0	0	0	1.09761	1.33914	0.263034	1.16993	1.24489	0.367371	2.41684	0	0.516015	0	0	0.333424	AT5G63930	receptor-like protein kinase precursor, putative, expressed
comp52477_c0	comp52477_c0_seq1,comp52477_c0_seq2,comp52477_c0_seq3	4.91839	2.49057	2.39506	3.12598	1.32193	1.27501	4.15704	2.42492	2.51854	3.78031	3.12102	2.854	4.04789	4.01257	4.67694	4.03914	4.14649	4.0009	3.96255	3.7148	3.85699	3.88264	3.06695	3.17313	AT5G63930	receptor-like protein kinase precursor, putative, expressed
comp26112_c0	comp26112_c0_seq1	0	0	0	0	0	0	0.847997	0.0426443	0.739848	0	0	0	0.575312	0	0.565597	0	0	0.367371	0.0565835	0.799087	0	0	0	0	AT5G63920	DNA topoisomerase 3 protein, putative, expressed
comp26112_c1	comp26112_c1_seq1	0	0	0	0.0426443	0	0	0.765535	0	0	0	0	0	0	0	0.226509	0	0	0	0	0	0	0	0	0	AT5G63920	DNA topoisomerase 3 protein, putative, expressed
comp26112_c2	comp26112_c2_seq1	0	0.0143553	0	0	0	0	0.925999	0	0	0	0	0	0	0	0	0	0	0	0	0.163499	0.475085	0.0703893	0.411426	0	AT5G63920	DNA topoisomerase 3 protein, putative, expressed
comp26112_c3	comp26112_c3_seq1	0	0	0	0.432959	0.321928	0	1.42761	0	0.475085	0	0	0	0.411426	0	0.464668	0	0.214125	0.250962	0	0.910733	0.15056	0.31034	0	0	AT5G63920	DNA topoisomerase 3 protein, putative, expressed
comp60896_c0	comp60896_c0_seq1	4.62527	3.56316	2.10769	3.40871	2.10769	1.82782	5.06221	3.00899	3.17792	4.98596	4.61294	4.46663	3.24184	3.72465	4.71534	4.60526	3.90881	3.2765	2.9855	4.35332	4.59156	4.57289	3.86987	3.31325	AT5G63910	prenylcysteine oxidase 1 precursor, putative, expressed
comp40787_c0	comp40787_c0_seq1,comp40787_c0_seq2	4.18507	5.82579	4.58736	5.0343	4.53419	4.58856	4.59216	5.9222	4.97957	5.32229	4.96209	4.4614	4.851	4.51979	4.61058	3.84298	4.15543	4.66732	5.29536	4.95047	4.1635	4.61412	3.88557	4.25626	AT5G63905	expressed protein
comp34600_c0	comp34600_c0_seq1	4.40463	4.37573	2.54844	3.64501	2.81967	2.53854	4.31759	4.55275	3.05311	5.03386	4.8495	4.36387	4.04439	4.25172	4.65992	4.7021	4.22342	3.3505	3.99639	5.04045	4.87431	4.70874	4.06867	3.92884	AT5G63890	histidinol dehydrogenase, chloroplast precursor, putative, expressed
comp22618_c0	comp22618_c0_seq1	4.34127	3.08066	2.59694	2.73335	2.51602	1.9782	3.22342	3.51475	3.38128	3.65191	3.80426	3.51096	4.0027	4.07724	3.82171	4.27277	4.20477	3.96255	3.58616	2.96717	4.06264	3.7939	4.05137	3.52105	AT5G63870	Ser/Thr protein phosphatase family protein, putative, expressed
comp43435_c0	comp43435_c0_seq1	4.21956	3.61353	2.48543	2.99095	1.57531	1.65535	5.53792	2.25399	3.18587	2.75275	2.28392	1.32769	2.52356	1.65992	2.4489	2.16993	2.51854	2.81558	2.39506	3.21723	2.59932	1.5656	2.10098	0.687061	AT5G63860	Regulator of chromosome condensation domain containing protein, expressed
comp22914_c0	comp22914_c0_seq1	4.81404	4.87971	5.79961	5.30889	0.992768	3.40463	4.58015	3.44228	5.32301	0	0	0	0	0	0	0	0	0	0.604071	0	0	0	0	0.536053	AT5G63850	amino acid transporter, putative, expressed
comp50402_c1	comp50402_c1_seq1,comp50402_c1_seq2	0	0	0	1.05658	1.7866	0.189034	0	0	2.30159	0	0	0	0	1.33914	0	0	2.86196	0	1.83188	0	0	0	1.57531	2.35332	AT5G63850	amino acid transporter, putative, expressed
comp34143_c1	comp34143_c1_seq1	0	0	0	0	0	0	0.790772	0	0	0	0	0	0	0	0	0.321928	0.189034	0	0	0	0	0.687061	1.34483	0	AT5G63840	glycosyl hydrolase, family 31, putative, expressed
comp34143_c2	comp34143_c2_seq1	2.27798	1.16993	0	0.941106	0	0	3.26153	1.89918	0.536053	1.7866	2.01792	1.5509	0	0.333424	2.64616	2.23879	2.55827	0.632268	0	1.59455	1.87184	2.37573	1.58976	1.18903	AT5G63840	glycosyl hydrolase, family 31, putative, expressed
comp34143_c0	comp34143_c0_seq1	0.201634	1.24489	0.111031	0.432959	0.367371	0	1.88362	0.333424	0	1.70487	0.454176	0.895303	0	0.678072	2.51602	2.21101	2.53605	0	0	0.669027	1.25096	2.03562	0.378512	0	AT5G63840	glycosyl hydrolase, family 31, putative, expressed
comp52300_c0	comp52300_c0_seq1	5.98482	4.96578	3.33914	4.42492	3.82477	3.31615	5.926	4.77821	3.83592	5.15664	4.83946	4.72465	4.61941	4.89918	5.63662	5.61706	5.4489	4.67412	4.58916	5.27575	5.43029	5.62147	4.87627	5.06091	AT5G63840	glycosyl hydrolase, family 31, putative, expressed
comp49395_c0	comp49395_c0_seq1	4.36667	4.13586	4.29719	4.20867	3.62644	2.76553	4.52669	4.10182	3.74308	4.40327	4.42223	4.07639	4.06695	3.80632	3.92695	3.59335	3.51096	3.92884	3.48543	4.23036	3.99548	4.51602	4.29205	4.05832	AT5G63830	HIT zinc finger domain containing protein, expressed
comp40912_c0	comp40912_c0_seq1	1.1375	0.555816	2.58015	1.15056	1.8953	2.36737	2.04264	2.66221	2.1635	0	0	0	3.12433	2.27501	0	1.74416	0	1.9855	2.83996	1.38957	1.09761	0.687061	2.93546	3.62176	AT5G63810	beta-galactosidase precursor, putative, expressed
comp40912_c1	comp40912_c1_seq1	2.03562	2.926	3.64616	2.10098	2.26003	2.65076	2.8953	3.65076	2.10098	0.594549	1.10434	0.298658	4.5373	3.90014	0.963474	2.67356	1.30451	3.3147	3.57531	2.75489	2.20477	1.1375	3.57773	4.21723	AT5G63810	beta-galactosidase precursor, putative, expressed
comp54270_c0	comp54270_c0_seq1	5.69237	3.39232	0	3.43829	7.51049	2.94673	3.56803	1.22033	1.56071	5.61383	4.90497	3.92125	4.20945	4.55704	5.59365	5.24565	5.14771	4.38681	5.87307	4.31252	4.7866	4.18745	6.17113	5.45779	AT5G63790	No apical meristem protein, putative, expressed
comp43846_c1	comp43846_c1_seq1,comp43846_c1_seq2,comp43846_c1_seq3	2.62994	3.37156	2.42223	3.30159	2.55827	2.46728	3.56194	3.45286	2.19535	3.58135	3.95327	2.83188	3.52982	2.80323	3.67694	2.9222	2.72901	3.22033	3.19219	3.96901	4.01525	3.76129	3.05832	3.09761	AT5G63780	zinc finger, C3HC4 type domain containing protein, expressed
comp32040_c1	comp32040_c1_seq1	2.41684	2.47249	0	2.05658	1.93734	1.02148	1.32193	3.58496	0.505891	1.18903	1.87184	0.62293	3.40054	3.60288	1.73118	2.47768	2.46989	3.0993	3.64962	0.83996	2.27501	1.59932	3.15543	3.27053	AT5G63770	diacylglycerol kinase 1, putative, expressed
comp46077_c0	comp46077_c0_seq1,comp46077_c0_seq2,comp46077_c0_seq3,comp46077_c0_seq4	2.31904	3.3147	1.39506	3.22959	0.970854	1.02148	3.66334	3.54844	2.36457	2.74201	2.46728	1.9222	4.15623	3.06523	2.75916	2.28096	2.6893	4.08066	3.10601	3.46074	3.01257	3.29425	2.38128	2.64155	AT5G63700	plus-3 domain containing protein, putative, expressed
comp44505_c0	comp44505_c0_seq1	1.41684	1.51096	1.11103	0.443607	0	0	1.75702	1.42223	0	3.02503	2.7866	2.14405	1.22033	1.64616	1.9486	2.60407	1.32769	1.42761	1.13093	2.41143	2.20789	1.21412	1.64155	1.09085	AT5G63690	oligonucleotide/oligosaccharide-binding fold containing 2B, putative, expressed
comp37768_c1	comp37768_c1_seq1	4.49057	4.00899	3.55459	4.71809	4.65249	4.54411	5.17393	3.72683	4.1102	4.21412	4.82222	4.14893	5.07339	4.5735	4.61471	4.61589	4.17552	4.93546	4.67864	4.53667	4.36947	4.69655	3.82171	4.18587	AT5G63680	pyruvate kinase, putative, expressed
comp20588_c0	comp20588_c0_seq1,comp20588_c0_seq2	4.13504	3.94017	3.851	3.61706	2.3505	2.12433	3.69488	4.65421	3.68032	4.68874	4.68818	4.33914	4.53294	4.13996	4.43763	4.12846	3.76977	3.98368	3.68706	4.28021	4.48736	4.31759	3.92979	3.94111	AT5G63670	transcription elongation factor SPT4 homolog 1, putative, expressed
comp23685_c0	comp23685_c0_seq1	0	8.33758	9.04398	8.47804	6.80012	7.56087	0	7.87178	7.979	0	0	0	0	0	0	0	0	0	0	0	0	0	0	0	AT5G63660	DEF8 - Defensin and Defensin-like DEFL family, expressed
comp47125_c0	comp47125_c0_seq1,comp47125_c0_seq2	4.78293	4.1152	2.0072	4.47573	3.90304	3.37016	4.90641	4.17632	3.19692	5.1815	5.4019	4.24413	5.03914	4.36457	4.56377	4.10098	4.25927	4.67751	4.45418	4.81813	4.45746	4.30743	4.57652	4.21101	AT5G63640	VHS and GAT domain containing protein, expressed
comp41594_c2	comp41594_c2_seq1	1.35614	2.21101	1.04264	1.43829	1.59932	1.0635	2.19849	2.21723	0	1.91839	1.99639	1.46989	0	1.34483	2.06695	2.59694	0.687061	0.137504	0	2.17951	2.77189	1.91456	0	0	AT5G63630	-
comp41594_c3	comp41594_c3_seq1	2.20789	3.08916	1.45418	1.79494	1.59932	1.18269	2.42223	3.21568	1.52607	2.96162	2.88166	2.53605	0.400538	1.69599	3.12102	3.48285	1.55582	0.823749	0.555816	2.52607	2.91839	2.56316	0	0	AT5G63630	-
comp50468_c0	comp50468_c0_seq1	3.92884	3.43962	2.19849	3.10769	1.38405	1.31615	4.11936	3.67582	2.1177	4.58676	4.24793	4.26454	1.88362	3.52482	4.88801	5.37608	3.21878	2.78031	2.86196	4.54535	4.95373	4.43296	2.28688	1.71809	AT5G63630	-
comp19921_c0	comp19921_c0_seq1	5.47021	3.69265	4.26078	4.51159	3.21723	2.45943	5.42559	2.62293	5.09803	7.35394	6.08576	6.4591	3.29278	6.0009	6.17772	5.72247	6.42425	3.99639	4.20789	6.48929	6.03782	6.67765	4.36807	4.53978	AT5G63620	dehydrogenase, putative, expressed
comp34323_c0	comp34323_c0_seq1	0	0	0	0	0	0	0	0	0	0	0	0	0	0	0	0	0	0	0	0	0	0	0	0	AT5G63620	dehydrogenase, putative, expressed
comp783964_c0	comp783964_c0_seq1	2.31904	0	0	0	0	0	0	0	0	0	0	0	0	0	0	0	0	0	0	0	0	0	0	0	AT5G63620	dehydrogenase, putative, expressed
comp38083_c0	comp38083_c0_seq1	0	1.40599	0	0	0	0	0	0	0	0	0	0	0	0	0	0	0	0	0	0	0	0	0	0	AT5G63610	cyclin-dependent kinase E-1, putative, expressed
comp18049_c0	comp18049_c0_seq1	4.6427	4.22497	2.98914	4.51412	3.76977	3.16993	4.2149	4.2555	3.71039	5.07082	5.14649	4.53294	5.16108	4.67469	4.68032	4.26679	4.36737	5.08236	5.00405	4.80168	4.90352	4.93687	4.53792	4.52732	AT5G63610	cyclin-dependent kinase E-1, putative, expressed
comp42211_c0	comp42211_c0_seq1,comp42211_c0_seq2	3.31179	4.36877	4.0036	4.44493	3.30305	3.16189	4.11603	4.06091	4.19456	3.46989	4.29057	3.50589	4.40122	3.90689	4.56682	4.54226	3.92884	4.0054	3.44095	4.05745	4.36387	4.43095	4.32984	4.04876	AT5G63550	DEK C terminal domain containing protein, expressed
comp36384_c0	comp36384_c0_seq1	0	0	0	0	0	0	0	1.01436	0.189034	0	0	0	0.286881	0.263034	0	0	0	0	0	1.25096	0	0.516015	0	0.941106	AT5G63540	expressed protein
comp36384_c2	comp36384_c2_seq1	0	0	0	0	0	0	0	0	0	0	0	0	0.863938	0	0	0	0	0	0	0.411426	0	0.613532	0	0	AT5G63540	expressed protein
comp36384_c3	comp36384_c3_seq1	0	0	0	0	0	0	0.238787	0	1.70044	0	0	0	0.389567	0	0	0	0	0	0	0	0	0.137504	0	0	AT5G63540	expressed protein
comp25167_c0	comp25167_c0_seq1	0	1.45418	0	1.61824	0	0	0	0	1.95977	0	0	0	0	0	0	0	0	0	0	0	0	0	0	0	AT5G63530	heavy metal-associated domain containing protein, expressed
comp40117_c0	comp40117_c0_seq1	0	7.13021	6.25739	6.20731	5.58195	5.34908	1.72683	5.61029	5.75489	0	0	0	0	0	0	0	0	0.356144	0	0	0	0	0	0	AT5G63530	heavy metal-associated domain containing protein, expressed
comp38066_c1	comp38066_c1_seq1	0.748461	0	0	0	0	0	0	0.831877	0	0	0	0	0	0	0	0	0	0	0	0	0	0	0	0	AT5G63510	uncharacterized protein MJ0304, putative, expressed
comp33994_c2	comp33994_c2_seq1	0	0	0	0	0	0	1.12433	0	0.163499	0.422233	0	0	0.722466	0.687061	0.163499	0.0565835	0	0	0	0.226509	0	0.464668	0.516015	1.40599	AT5G63490	CBS domain-containing protein, putative, expressed
comp38397_c0	comp38397_c0_seq1	3.38819	4.00899	3.50335	3.75382	3.91648	3.32912	3.58616	3.96162	3.9241	2.96347	3.67582	3.1635	1.53605	2.84398	4.0027	3.87184	1.87184	2.33914	1.91073	3.76022	3.24489	3.53356	2.19219	2.73985	AT5G63480	expressed protein
comp62259_c0	comp62259_c0_seq1	4.35755	5.17033	3.45681	4.6011	4.20006	3.93263	4.89142	5.35861	3.65191	4.70653	4.22265	3.65076	4.08746	3.28392	4.46074	4.64962	2.97636	4.48285	4.43829	4.71039	4.21257	3.67016	3.18269	2.83794	AT5G63460	SAP domain containing protein, expressed
comp20322_c0	comp20322_c0_seq1	3.11437	4.14405	1.81967	3.55949	2.72028	2.33342	3.37434	3.64731	2.36457	3.79701	3.84398	3.25399	3.69042	3.48671	3.70487	4.03474	3.21878	3.9982	3.27947	3.27501	3.43829	3.58135	2.96717	3.42895	AT5G63460	SAP domain containing protein, expressed
comp113723_c0	comp113723_c0_seq1	0	0	0	0	0	0	0	0	0	0	0	0	0	0	0.275007	0	0	0	0	0	0	0	0	0	AT5G63450	cytochrome P450, putative, expressed
comp45405_c0	comp45405_c0_seq1	4.33628	3.81865	2.53605	3.9982	3.34056	2.79909	3.20789	4.61353	2.19219	4.41752	4.4522	3.88947	4.39643	3.91265	3.96717	4.22342	3.6792	4.29646	4.01167	3.76447	4.13504	4.19928	3.54102	3.38267	AT5G63440	uncharacterized ACR, YggU family COG1872 containing protein, expressed
comp40122_c0	comp40122_c0_seq1	2.41143	2.59455	0.887525	2.488	2.82171	2.26604	3.58616	3.0036	2.36177	3.76553	3.87283	2.9241	3.38543	3.76022	3.63227	3.42492	3.18745	3.27947	3.51854	3.91169	3.86096	3.95233	3.24641	3.26604	AT5G63420	metallo-beta-lactamase, putative, expressed
comp2199_c0	comp2199_c0_seq1	0	0	0	0	0	0	0	0.275007	0	0	0	0	0	0	0	0	0	0	0	0	0	0	0	0	AT5G63380	AMP-binding domain containing protein, expressed
comp43309_c0	comp43309_c0_seq1,comp43309_c0_seq2,comp43309_c0_seq3	1.34483	2.62293	0.15056	2	0	0.333424	2.09761	3.23879	1.27501	1.24489	0	0	1.95233	0.0426443	1.32769	1.15056	1.45418	1.30451	1.68257	1.87578	0.970854	0.356144	2.03914	1.74416	AT5G63380	AMP-binding domain containing protein, expressed
comp52915_c0	comp52915_c0_seq1,comp52915_c0_seq2,comp52915_c0_seq3,comp52915_c0_seq4,comp52915_c0_seq5,comp52915_c0_seq6,comp52915_c0_seq7,comp52915_c0_seq8,comp52915_c0_seq9	2.27202	5.49953	0.536053	2.87971	0.432959	0.731183	1.59932	5.53636	0.0976108	0.748461	0.137504	0	0	0	0	0.584963	0	0	0	0	0	0	0	0	AT5G63380	AMP-binding domain containing protein, expressed
comp46885_c0	comp46885_c0_seq1,comp46885_c0_seq2,comp46885_c0_seq3,comp46885_c0_seq4	4.68089	3.58015	4.0197	4.68201	4.73281	3.56071	4.26153	4.10518	4.35332	4.00988	4.64847	3.68818	5.82094	5.85225	4.87036	4.5292	5.42727	5.46303	5.09043	4.44956	5.12267	5.06824	6.28059	6.70086	AT5G63320	bromodomain domain containing protein, expressed
comp30956_c0	comp30956_c0_seq1	1.14405	0.0143553	0	0	0	0.0840643	1.50589	1.80735	0	1.70044	1.5509	2.24184	0.641546	1.73118	3.0054	1.9486	1.80323	1.52607	0.704872	2.98003	2.88947	2.89336	1.14405	1.03562	AT5G63310	nucleoside diphosphate kinase, putative, expressed
comp52072_c0	comp52072_c0_seq1,comp52072_c0_seq2,comp52072_c0_seq3	3.43962	1.94486	0.847997	2.32769	1.19535	0.695994	3.78869	3.20945	2.04264	4.56194	4.28021	4.32121	2.848	2.98368	5.36562	4.41886	3.23573	4.0321	2.51854	5.61736	5.0751	5.22882	3.84298	2.96162	AT5G63310	nucleoside diphosphate kinase, putative, expressed
comp45350_c0	comp45350_c0_seq1	0.918386	0.83996	0	0	0	0	0.910733	1.39506	0	0.918386	0.941106	0.799087	0	0	1.53107	2.51096	0.378512	0	0	0.62293	1.49057	1.27501	0	0	AT5G63290	radical SAM enzyme, putative, expressed
comp45359_c0	comp45359_c0_seq1	4.49953	4.91886	3.99548	4.8212	3.96809	3.57046	4.10852	5.19967	4.21335	5.16912	5.14037	4.6605	4.6427	4.58736	4.91073	5.06738	4.90352	4.88606	5.1014	5.04614	4.85997	4.9514	4.749	4.7761	AT5G63280	ZOS12-03 - C2H2 zinc finger protein, expressed
comp48724_c0	comp48724_c0_seq1,comp48724_c0_seq2	4.57833	4.65076	3.63343	4.46336	3.23266	3.23879	4.73173	4.73444	4.07211	4.86592	4.64155	4.04614	4.36107	3.70266	4.88118	4.44692	3.51979	3.99005	4.23113	4.91361	4.69098	4.62117	3.60763	3.38128	AT5G63260	zinc finger C-x8-C-x5-C-x3-H type family protein, expressed
comp17884_c0	comp17884_c0_seq1	4.89433	4.16672	3.50843	4.26604	3.38128	2.64847	4.37712	3.8339	3.65878	5.38267	5.52136	5.3067	5.57864	5.41752	5.22188	5.5245	5.21801	5.33807	4.91791	5.17193	5.41549	5.56407	5.36842	5.24146	AT5G63220	expressed protein
comp44604_c0	comp44604_c0_seq1,comp44604_c0_seq2	2.70266	3.84298	2.25399	3.01436	2.49057	2.38957	3.81352	3.78555	3.04614	3.27798	3.33056	3.03562	2.9542	2.80529	3.37573	3.50716	2.47249	2.89918	2.95606	3.3147	3.27798	3.04963	2.21101	1.76977	AT5G63200	tetratricopeptide repeat domain containing protein, expressed
comp49649_c1	comp49649_c1_seq1	7.26068	7.34767	7.23649	7.97045	7.01837	5.84825	7.81647	7.27678	7.60666	7.6222	7.01959	6.7148	7.72615	7.98043	6.94439	6.53916	7.5008	8.09693	6.95977	7.15866	6.94825	7.36545	7.21237	7.08757	AT5G63190	MA3 domain containing protein, expressed
comp23796_c0	comp23796_c0_seq1	5.06652	5.07253	4.97315	5.52701	4.80064	3.20477	5.6476	4.84599	5.02813	5.27463	5.04527	4.64155	3.96625	4.13914	5.15906	5.31216	4.87283	4.20006	4.22265	4.55459	5.19967	5.10014	4.37086	3.90785	AT5G63190	MA3 domain containing protein, expressed
comp46552_c0	comp46552_c0_seq1,comp46552_c0_seq2	0.31034	0	0	0	0	0	0	0	0	0	0	0	0	0	0	0	0	0	0	0	0	0	0	0	AT5G63180	pectate lyase precursor, putative, expressed
comp42634_c0	comp42634_c0_seq1	4.21723	0.137504	2.54844	4.81558	4.74039	2.28688	2.26604	2.84599	4.51791	2.91073	3.23726	1.79077	1.66448	3.65191	4.1235	4.69098	3.29572	1.73985	2.99277	1.88362	3.0993	2.58496	3.65421	4.73498	AT5G63160	BTBZ2 - Bric-a-Brac, Tramtrack, and Broad Complex BTB domain with TAZ zinc finger and Calmodulin-binding domains, expressed
comp43058_c0	comp43058_c0_seq1	7.15785	5.43296	2.81558	4.99594	3.96347	2.99095	6.35385	5.26491	2.64616	7.1979	7.10654	6.67243	5.17433	5.01212	7.35262	6.60733	6.30688	5.95257	5.6314	6.77558	7.1807	7.0468	6.16692	5.57743	AT5G63140	Ser/Thr protein phosphatase family protein, putative, expressed
comp37686_c0	comp37686_c0_seq1	6.21548	5.18507	4.74578	5.02015	3.53107	3.49953	5.69711	5.34234	5.22381	5.56163	5.17473	4.9528	5.06134	4.35966	5.57531	6.04985	4.37295	5.08279	4.18031	5.44526	5.3302	5.11228	4.45943	3.94111	AT5G63135	expressed protein
comp737322_c0	comp737322_c0_seq1	0	0	0	0	0	0	0	0	0	0	0	0	0.238787	2.27501	0	0	0	0	0	0	0	0.238787	0	0	AT5G63120	-
comp41229_c0	comp41229_c0_seq1,comp41229_c0_seq2,comp41229_c0_seq3,comp41229_c0_seq4	4.34979	4.44294	3.13422	4.31542	4.09001	3.02857	4.31832	4.93687	3.82273	3.68706	4.45746	3.76977	5.58406	5.8392	4.71315	5.02459	4.5735	5.76155	4.96578	4.63691	5.32085	4.84197	4.70708	4.87332	AT5G63120	-
comp37271_c0	comp37271_c0_seq1	0	0.298658	0	0	0.163499	0	0.475085	0.31034	0	0.516015	0	0.321928	0	0	0.9855	1.16993	0	0	0	0.641546	0.0840643	0.641546	0.263034	0	AT5G63100	expressed protein
comp187387_c0	comp187387_c0_seq1	1.89918	0.422233	0	1	0	0	1.5008	0.978196	0	0.632268	0.443607	0.226509	0.0565835	0	0	0.263034	0.443607	0.286881	0	0.895303	0.214125	1.79909	1.25701	0	AT5G63100	expressed protein
comp21491_c0	comp21491_c0_seq1,comp21491_c0_seq2	0	0	0	0	0	0	0	0	0	0	0	0	0	0	0.903038	0.0703893	0	0.214125	0	0	0	0	0	0	AT5G63090	DUF260 domain containing protein, putative, expressed
comp32867_c0	comp32867_c0_seq1,comp32867_c0_seq2	0	1.61353	0	1.27501	0.214125	0	1.25701	2.14405	0	1.0635	1.18903	0.0703893	2.09424	1.31615	0.516015	0.594549	0.632268	2.30451	1.69153	2.0321	0.189034	1.3505	1.31034	1.40054	AT5G63060	SEC14 cytosolic factor family protein, putative, expressed
comp42400_c0	comp42400_c0_seq1,comp42400_c0_seq2,comp42400_c0_seq3	4.28318	2.59216	3.80839	3.58976	4.36877	3.14241	3.61824	3.26604	3.52607	3.83794	4.19849	3.41278	6.06846	5.81992	3.73769	4.87381	5.1127	6.87541	6.0268	3.88264	4.37921	4.34056	4.16832	5.13791	AT5G63050	-
comp46657_c0	comp46657_c0_seq1,comp46657_c0_seq2	0	0	0	0	0	0	0.0285692	0	0	0	0	0.238787	1.94486	0	0	0	0	1.26903	0	0	0.536053	0	0	0	AT5G63040	expressed protein
comp45493_c0	comp45493_c0_seq1	2.4489	3.01792	2.82579	3.3505	2.76129	2.22651	3.10434	2.72465	2.87578	3.33199	3.54597	2.73552	3.3505	3.29425	3.08066	2.70044	3.14568	3.08236	3.13586	4.18507	3.43296	3.53356	2.9982	2.98185	AT5G63040	expressed protein
comp573791_c0	comp573791_c0_seq1	0	0	0	0	0	0	0	0	0	0	0	0	0	0	0	0	0	0	0	0	0	0	0	0	AT5G63030	OsGrx_C2.2 - glutaredoxin subgroup I, expressed
comp49612_c2	comp49612_c2_seq1,comp49612_c2_seq2,comp49612_c2_seq3,comp49612_c2_seq4,comp49612_c2_seq5	0	0.137504	7.74315	5.78999	6.18507	6.13812	1.64616	0.604071	7.98692	0.0143553	0	1.02148	0.695994	0.378512	0	0	0.604071	0	0.739848	0.731183	0.263034	0	0	0	AT5G63030	OsGrx_C2.2 - glutaredoxin subgroup I, expressed
comp631932_c0	comp631932_c0_seq1	0	0	0	0	0	0	0	0	0	0	0	0	0	0	0	0	0	0	0	0	0	0	0	0	AT5G63030	OsGrx_C2.2 - glutaredoxin subgroup I, expressed
comp44576_c0	comp44576_c0_seq1	0	0	0	0	0	0	1.26903	0	0	1.62293	1.9486	1.25701	0	0	2.9542	2.33628	0.641546	0	0	1.50589	2.14078	0.910733	0	0	AT5G63020	disease resistance protein RPS2, putative, expressed
comp49010_c0	comp49010_c0_seq1,comp49010_c0_seq2,comp49010_c0_seq3,comp49010_c0_seq4,comp49010_c0_seq5,comp49010_c0_seq6	0.925999	2.854	0.545968	2.04264	0.992768	0.613532	1.80735	2.852	0.956057	1.79077	2.09424	1.4957	2.34483	0.948601	2.35896	1.68257	2.01436	1.60407	1.95977	3.31034	2.53854	2.71589	1.76977	1.9782	AT5G63010	WD domain, G-beta repeat domain containing protein, expressed
comp48044_c0	comp48044_c0_seq1	4.61353	3.82579	4.15785	4.0365	3.16027	3.19219	4.72901	3.50462	3.20945	5.49953	5.29866	4.83542	4.76713	3.75382	5.39883	4.8515	3.99548	4.05311	3.95047	5.29572	5.26641	5.14568	3.73118	3.68145	AT5G63000	expressed protein
comp44934_c0	comp44934_c0_seq1	1.89142	0.992768	1.61353	1.09085	1.28688	1.07039	2.37016	1.29866	0.31034	1.67807	0.831877	0.9855	1.83188	1.29866	1.73118	2.08406	1.74846	2.37016	1.61353	1.43829	1.59932	1.86394	0.863938	0.863938	AT5G62990	ubiquitin carboxyl-terminal hydrolase, family 1, putative, expressed
comp44934_c1	comp44934_c1_seq1	1.9855	1.96717	1.97453	0.83996	1.18903	0	2.68482	0.400538	0.807355	2.01792	1.07039	1.28688	2.20477	1.57531	2.1635	2.0635	1.34483	2.54102	0.632268	1.90304	1.29866	1.68257	1.49057	0.333424	AT5G62990	ubiquitin carboxyl-terminal hydrolase, family 1, putative, expressed
comp24089_c0	comp24089_c0_seq1,comp24089_c0_seq2,comp24089_c0_seq3,comp24089_c0_seq4	4.55582	5.65621	6.44328	6.34234	5.08831	5.35931	4.65592	5.55459	6.71973	4.81609	4.77347	4.30012	5.13381	3.64155	5.12928	4.10182	3.74846	4.48607	4.52982	5.05788	4.46074	4.90256	4.98094	5.18785	AT5G62980	dihydroneopterin aldolase, putative, expressed
comp47212_c1	comp47212_c1_seq1,comp47212_c1_seq2,comp47212_c1_seq3,comp47212_c1_seq4	0	2.30743	0	1.23879	0	0	1.33342	4.22188	0	0	0	0	0	0	1.41684	1.67807	0	0	0	1.88362	0	0	0	0	AT5G62960	expressed protein
comp23499_c0	comp23499_c0_seq1	3.04789	4.40803	3.52105	3.95699	3.98003	3.36036	2.72901	4.5097	3.5509	3.88655	4.09085	3.82883	4.11187	3.45286	3.85997	3.49953	3.69711	3.43162	4.35685	4.04527	3.45943	3.95606	3.97269	3.82171	AT5G62950	DNA-directed RNA polymerase III subunit RPC9, putative, expressed
comp123343_c0	comp123343_c0_seq1	4.32553	0	0	1.18903	0.536053	0	0	0	0	0	0.0426443	0	0.454176	1.75275	1.36177	1.67356	1.53107	1.04963	1.26303	0	0.422233	0.62293	0	0.432959	AT5G62940	dof zinc finger domain containing protein, putative, expressed
comp32972_c0	comp32972_c0_seq1,comp32972_c0_seq2	5.15299	4.12598	1.8953	3.80735	2.76765	2.16027	5.24489	4.61941	3.20006	5.74281	5.22574	5.0063	4.02237	4.19849	5.2211	5.32229	4.14975	4.32625	3.96625	5.32445	5.24222	4.91409	3.93168	3.88557	AT5G62930	GDSL-like lipase/acylhydrolase, putative, expressed
comp40120_c0	comp40120_c0_seq1,comp40120_c0_seq2,comp40120_c0_seq3,comp40120_c0_seq4	4.20789	5.9798	4.65249	5.30524	4.46728	3.9607	4.86542	5.93687	4.42828	4.88166	4.89724	3.94205	4.93404	4.2891	4.22805	3.95233	4.18982	4.50335	4.38267	4.65421	4.34625	4.27724	4.41007	4.19849	AT5G62910	protein binding protein, putative, expressed
comp39965_c0	comp39965_c0_seq1	1.45943	1.93734	0	1.03562	0	0	1.76129	0.226509	1.07724	2.08406	1.41143	0	1.24489	0	1.20789	0	0	0.176323	0	2.51854	0	0	0	0	AT5G62900	expressed protein
comp33590_c1	comp33590_c1_seq1,comp33590_c1_seq2	0	1.5509	4.65019	2.33056	2.91839	4.31034	3.22959	0.344828	3.8268	0	1.17632	0.933573	4.40463	4.48156	0	0	2.02857	0.344828	4.30086	0	0	0.782409	4.50716	5.6642	AT5G62900	expressed protein
comp36970_c1	comp36970_c1_seq1	0	0	0	0	0	0	1.31034	0	0	0	0	0	0	0	0	0	0	0	0	0	0	0	0	0	AT5G62890	nucleobase-ascorbate transporter, putative, expressed
comp33553_c0	comp33553_c0_seq1	1.15056	7.04319	1.87578	5.37156	0	0.757023	3.8125	7.68545	2.53107	0	0	0	2.27501	1.01436	0	0	1.76129	2.24793	3.20477	0	0	0	3.46467	1.98185	AT5G62890	nucleobase-ascorbate transporter, putative, expressed
comp51086_c0	comp51086_c0_seq1,comp51086_c0_seq2,comp51086_c0_seq3,comp51086_c0_seq4,comp51086_c0_seq5	5.31832	6.01167	2.81352	5.31578	4.18903	3.96993	5.83264	7.10182	3.96532	4.56194	3.94579	3.89045	5.41954	4.93216	5.65907	5.18706	3.98277	4.61058	5.25814	5.20477	5.06566	4.61471	5.13134	4.97223	AT5G62890	nucleobase-ascorbate transporter, putative, expressed
comp48817_c0	comp48817_c0_seq1,comp48817_c0_seq2,comp48817_c0_seq3,comp48817_c0_seq4,comp48817_c0_seq5,comp48817_c0_seq6,comp48817_c0_seq7	3.08066	8.08539	4.26828	6.40327	3.54226	3.89336	4.82782	8.16289	2.85798	2.52356	2.06005	1.26903	3.85	3.10936	0.678072	1.72247	0.321928	1.64616	3.13258	2.30743	0.970854	0.659925	2.02503	2.06695	AT5G62880	ras-related protein, putative, expressed
comp32051_c0	comp32051_c0_seq1	2.95977	1.81967	4.93404	4.27053	2.66676	0	3.19219	2.41143	2.70487	0	0	0	0	4.73931	0	0	4.38336	4.96301	3.45022	0	0	0	2.53356	3.66676	AT5G62850	nodulin MtN3 family protein, putative, expressed
comp5895_c0	comp5895_c0_seq1	0	0	0	0	0	0	3.23879	0	0	0	0	0	0	0	0	0	0	0	0	0	0	0	0	0	AT5G62850	nodulin MtN3 family protein, putative, expressed
comp36044_c0	comp36044_c0_seq1	4.71973	0.555816	0.432959	5.86691	0	0	0	4.25927	4.39369	0	0	0	0	0	0	0	0	0	0	0	0	0	0.695994	0.83996	AT5G62850	nodulin MtN3 family protein, putative, expressed
comp33814_c0	comp33814_c0_seq1	0	0	0	0.887525	0	0.0143553	0.739848	0	0	0	0	0	0	0	0	0.263034	0	0	0	0	0	0	0	0	AT5G62840	phosphoglycerate mutase, putative, expressed
comp51751_c0	comp51751_c0_seq1,comp51751_c0_seq2,comp51751_c0_seq3,comp51751_c0_seq4,comp51751_c0_seq5,comp51751_c0_seq6,comp51751_c0_seq7,comp51751_c0_seq8	7.10245	7.07286	6.50605	6.90376	7.12939	5.92766	7.59984	6.47216	6.77017	6.57319	6.94427	5.86913	8.8627	7.94205	6.02967	5.91958	6.73633	7.6647	7.83257	6.74066	6.70598	6.88911	7.88734	8.30879	AT5G62810	pex14, putative, expressed
comp38721_c0	comp38721_c0_seq1	3.2765	3.61471	2.95047	3.17632	2.41414	2.53107	3.75382	2.9982	3.92125	4.13668	4.08406	3.42761	3.86295	3.33342	3.80426	3.57168	3.42223	3.59335	3.48543	4.30889	3.89336	3.87086	3.66107	2.82579	AT5G62810	pex14, putative, expressed
comp38721_c1	comp38721_c1_seq1	2.85997	2.64155	1.96347	3.0321	2.14405	2.29572	3.42761	1.96347	3.1811	3.71809	3.47508	2.7866	2.8953	2.43029	3.28836	3.25701	2.96901	2.43829	2.8679	3.31759	3.6837	3.40327	2.9222	2.63691	AT5G62810	pex14, putative, expressed
comp18191_c0	comp18191_c0_seq1	4.10518	2.81967	4.66789	4.46663	4.50526	4.02503	4.80012	1.32769	5.62936	4.40803	4.2555	4.02945	4.71589	4.19298	4.24489	4.11603	4.2891	4.65821	4.9607	4.49506	4.08236	4.08746	4.66619	4.83996	AT5G62810	pex14, putative, expressed
comp58789_c0	comp58789_c0_seq1	2.93546	2.64847	4.56255	4.0072	3.6837	3.16189	3.83794	0.739848	4.86245	3.28096	4.03298	3.34625	3.86394	2.66903	3.12433	3.35896	3.488	3.79181	3.88069	3.90977	3.19377	3.69153	3.59096	3.19377	AT5G62810	pex14, putative, expressed
comp51862_c0	comp51862_c0_seq1	3.12928	3.31904	1.71809	3.13586	1.87184	2.13093	4.84499	1.34483	1.91839	4.06523	2.75702	3.01078	3.69933	3.23419	5.50494	4.34767	3.44361	3.67469	2.76765	4.56864	4.04876	3.90111	3.34341	3.18269	AT5G62790	1-deoxy-D-xylulose 5-phosphate reductoisomerase, chloroplast precursor, putative, expressed
comp15859_c0	comp15859_c0_seq1	2.04614	0	0	0	0	0	2.31034	0	0	1.95977	0	1.60881	0.545968	0	2.90881	3.84097	2.52857	0.137504	0.189034	1.09761	1.60881	2.19849	0.214125	1.83996	AT5G62790	1-deoxy-D-xylulose 5-phosphate reductoisomerase, chloroplast precursor, putative, expressed
comp35896_c0	comp35896_c0_seq1	1.37295	0	0	0.189034	0	0	2.38405	0	0	1.96347	2.04614	2.28392	1.33914	0.176323	2.82375	3.58736	3.08916	1.69153	0	1.65535	2.52857	2.26903	1.5509	2.02503	AT5G62790	1-deoxy-D-xylulose 5-phosphate reductoisomerase, chloroplast precursor, putative, expressed
comp43047_c0	comp43047_c0_seq1,comp43047_c0_seq2	4.10769	2.78031	2.70044	3.46467	3.27501	2.60881	4.06781	3.26454	3.58856	3.47379	3.96901	3.22033	4.21412	4.25852	4.51412	4.24184	4.36457	4.23955	3.55827	4.64674	4.9486	5.0635	4.42156	4.5292	AT5G62760	nuclear protein ZAP-related, putative, expressed
comp49068_c0	comp49068_c0_seq1	5.59932	7.94081	7.08417	7.03991	7.18844	6.56986	7.37895	7.75989	7.70342	7.65356	6.8268	5.66334	5.14731	4.17951	6.05658	3.82985	5.31904	5.65306	5.82629	6.42794	4.99095	6.14975	5.03914	3.75916	AT5G62740	hypersensitive-induced response protein, putative, expressed
comp49068_c1	comp49068_c1_seq1	4.7021	7.88801	6.8226	6.55582	6.57788	6.26059	6.62907	7.5183	7.40863	7.24451	6.20867	5.374	4.63052	3.58736	5.59036	3.41819	4.83592	5.09128	5.15866	5.86295	4.28836	5.29352	4.44626	3.29425	AT5G62740	hypersensitive-induced response protein, putative, expressed
comp49068_c3	comp49068_c3_seq1,comp49068_c3_seq2	5.05528	6.48398	6.08767	6.2937	6.17592	5.68004	6.72901	6.74604	6.58946	6.96243	6.13853	4.96347	4.40803	3.62877	5.38128	2.774	4.52732	4.45483	4.75061	5.64039	4.23573	5.34696	4.62702	2.95233	AT5G62740	hypersensitive-induced response protein, putative, expressed
comp52784_c0	comp52784_c0_seq1,comp52784_c0_seq10,comp52784_c0_seq11,comp52784_c0_seq12,comp52784_c0_seq13,comp52784_c0_seq14,comp52784_c0_seq15,comp52784_c0_seq16,comp52784_c0_seq17,comp52784_c0_seq18,comp52784_c0_seq19,comp52784_c0_seq2,comp52784_c0_seq3,comp52784_c0_seq4,comp52784_c0_seq5,comp52784_c0_seq6,comp52784_c0_seq7,comp52784_c0_seq8,comp52784_c0_seq9	7.42173	7.59842	7.21014	8.30634	7.77709	7.36999	7.57743	7.80303	6.18448	8.87154	9.07588	8.52646	8.88542	9.34016	8.47094	7.71665	9.30504	9.46567	9.48888	8.35944	8.5786	9.34516	9.61184	9.53557	AT5G62740	hypersensitive-induced response protein, putative, expressed
comp18350_c0	comp18350_c0_seq1	6.15401	5.63952	4.63575	4.83086	3.1375	2.91265	5.53512	6.71548	4.01525	2.56071	1.5008	1.31615	2.53854	2	2.22651	2.90881	2.02503	2.89142	2.26003	3.31904	1.87578	1.65992	1.73985	1.55582	AT5G62740	hypersensitive-induced response protein, putative, expressed
comp24319_c0	comp24319_c0_seq1	7.08725	6.61633	5.48059	5.40973	3.95699	3.72247	6.46516	7.20721	4.916	3.47638	2.61117	2.40599	3.22033	3.05485	3.30743	3.7761	2.97636	3.98459	2.96162	4.12102	2.19849	2.76553	3.21101	2.79494	AT5G62740	hypersensitive-induced response protein, putative, expressed
comp42171_c0	comp42171_c0_seq1	1.65535	0.31034	0	0.963474	0	0	2.49313	0	0.0143553	3.0993	1.97453	0.15056	2.06005	0	1.09085	0	0	0	0.275007	3.27352	1.33914	1.5509	1.65076	0	AT5G62720	integral membrane HPP family protein, putative, expressed
comp965_c0	comp965_c0_seq1	0	0.85599	0	1.31615	0	0	0.863938	1.15056	0	0	0	0	0	0	0	0	0	0	0	0	0	0	0	0	AT5G62710	leucine-rich repeat family protein, putative, expressed
comp32856_c0	comp32856_c0_seq1	0	0	0	0	0	0	0	1.43296	0	0	0	0	0	0	0	0	0	0	0	0	0	0	0	0	AT5G62710	leucine-rich repeat family protein, putative, expressed
comp32856_c1	comp32856_c1_seq1	0	1.21412	0	0	0	0	0	0	0	0	0	0	0	0	0	0	0	0	0	0	0	0	0	0	AT5G62710	leucine-rich repeat family protein, putative, expressed
comp858315_c0	comp858315_c0_seq1	0	0	0	0	0	0	0	0	0	0	0	0	0	0	0	0	0	0	0	0	0	0	0	0	AT5G62710	leucine-rich repeat family protein, putative, expressed
comp36653_c0	comp36653_c0_seq1	0.992768	0	0	0	0	0	0	0	0	0	0	0	0	0	0	0	0	0	0	0	0	0	0	0	AT5G62700	tubulin/FtsZ domain containing protein, putative, expressed
comp46039_c0	comp46039_c0_seq1,comp46039_c0_seq2	4.44427	3.90881	0.321928	1.95233	0	0.536053	4.25096	3.39369	1.59455	3.99729	2.57046	2.65992	0	1.08406	4.57652	5.0993	1.30451	0	0.823749	3.0054	3.32048	2.52105	0	0	AT5G62700	tubulin/FtsZ domain containing protein, putative, expressed
comp56286_c0	comp56286_c0_seq1	0	0	0	0	0	0	0.757023	0	0	0	0	0	0	0	0	0	0	0	0	0	0	0	0	0	AT5G62680	peptide transporter PTR2, putative, expressed
comp43281_c1	comp43281_c1_seq1	0	0	0	0	0	0	0.111031	0	0	1.73118	0	0	0	0	1.31615	2.33056	0	0	0	0	0	0	0	0	AT5G62680	peptide transporter PTR2, putative, expressed
comp48047_c0	comp48047_c0_seq1,comp48047_c0_seq2,comp48047_c0_seq3,comp48047_c0_seq4	6.74174	5.08023	3.3505	5.77294	4.01703	2.44361	7.27761	3.0054	4.904	8.78699	8.87467	8.83352	5.38853	4.28466	7.60777	8.0634	7.22381	3.10936	4.87332	7.91934	8.5898	8.61511	4.1416	3.24184	AT5G62680	peptide transporter PTR2, putative, expressed
comp23849_c0	comp23849_c0_seq1	5.33949	2.68257	3.0054	2.96347	2.81147	1.07724	4.99729	1.69599	3.73985	3.80529	2.73769	2.94298	3.83794	4.93074	4.16672	4.58976	3.94953	4.07468	3.71039	3.4019	4.29057	3.43829	3.09255	2.45681	AT5G62670	plasma membrane ATPase, putative, expressed
comp35207_c0	comp35207_c0_seq1,comp35207_c0_seq2,comp35207_c0_seq3	0	0.275007	0.214125	0	0	0	0.584963	0.85599	0	0.443607	1.15704	0.275007	3.58976	2.37573	1.1375	0	0.933573	2.07039	1.62293	2.82782	2.46728	2.72247	2.94673	2.63691	AT5G62670	plasma membrane ATPase, putative, expressed
comp35207_c1	comp35207_c1_seq1	0	0	0	0	0	0	0.0426443	0	0	0	0.0285692	0	2.10098	1.04264	0.687061	0	0.31034	0.594549	0.516015	0.879706	1.22033	1.40599	1.91073	1.45418	AT5G62670	plasma membrane ATPase, putative, expressed
comp35207_c2	comp35207_c2_seq1	0.0426443	0	0	0	0	0	0.992768	0	0	0.555816	0.298658	0	2.0036	0.516015	0.903038	0	0	0.356144	0.613532	2.15704	1.28688	1.87578	1.54102	1.60881	AT5G62670	plasma membrane ATPase, putative, expressed
comp52928_c0	comp52928_c0_seq1,comp52928_c0_seq2,comp52928_c0_seq3,comp52928_c0_seq4,comp52928_c0_seq5,comp52928_c0_seq6	8.68884	6.07746	5.92053	5.82604	5.40939	5.02591	8.58815	4.88801	7.46573	6.92303	6.29737	5.72492	6.39506	6.45648	6.58241	6.12226	5.83895	5.94579	5.12722	8.19933	6.91934	6.86716	5.97246	5.97636	AT5G62670	plasma membrane ATPase, putative, expressed
comp38780_c0	comp38780_c0_seq1	0	0.275007	0.903038	0.565597	0.565597	0	0	0	1.89142	0	0	0	0.83996	1.23879	0	0	0.765535	1.02148	0.389567	0.526069	0	0.0565835	0	0	AT5G62650	expressed protein
comp47478_c0	comp47478_c0_seq1	3.71149	3.43429	2.97636	3.55949	3.6427	2.73769	4.22651	3.69822	3.13093	4.34837	4.41886	3.9644	4.71094	4.46074	4.88655	5.06523	4.42358	4.23036	4.37643	4.71205	5.11977	5.07724	4.13668	4.32841	AT5G62650	expressed protein
comp49213_c0	comp49213_c0_seq1	4.27352	3.01436	3.58376	3.8846	3.29131	2.56803	4.43696	3.29866	4.17473	3.90977	3.852	3.76022	4.20477	4.53356	4.80219	5.19338	4.80787	4.63633	3.86592	4.31252	4.62877	4.65249	4.24108	4.50335	AT5G62640	-
comp23036_c0	comp23036_c0_seq1	2.36737	2.28983	1.33914	1.70929	0.695994	0	3.22805	1.9486	0.887525	2.81967	2.62527	2.65535	1.98185	2.24184	3.26604	3.2854	3.08236	2.51854	2.20163	3.12433	2.68257	3.20163	1.70487	2.49057	AT5G62640	-
comp78781_c0	comp78781_c0_seq1	2.82171	1.60881	1.48027	2.08406	0.321928	0.669027	3.55704	0.704872	1.36177	3.44095	2.82375	2.90497	2.35614	2.21412	3.36877	3.04614	2.22651	2.12433	2.29866	3.37712	2.64616	3.31179	2.74416	2.09085	AT5G62640	-
comp27775_c0	comp27775_c0_seq1	2.37851	0	0	0	0	0	0.250962	1.70929	0	0	0	0	0.263034	1.46989	1.22033	0	2.35614	0	2.23266	0	0	0	2.5008	2.75489	AT5G62620	galactosyltransferase family protein, putative, expressed
comp50106_c0	comp50106_c0_seq1,comp50106_c0_seq2,comp50106_c0_seq3,comp50106_c0_seq4	4.12184	4.01346	4.43696	4.76394	4.36317	3.61589	3.64501	4.51979	4.38681	2.86394	3.13586	2.85997	4.58256	4.74524	3.33056	2.87774	4.34908	4.20477	4.7148	2.67582	3.28983	3.46205	4.96394	5.35509	AT5G62620	galactosyltransferase family protein, putative, expressed
comp48871_c0	comp48871_c0_seq1,comp48871_c0_seq2,comp48871_c0_seq3	3.37712	3.65764	3.97911	3.63227	3.09424	2.22959	3.10601	3.13422	3.82171	3.58616	3.76235	3.13258	5.33521	4.87184	3.69377	3.50843	4.12681	4.1334	3.62761	4.38128	4.14078	4.3505	4.40122	4.56925	AT5G62600	importin-beta N-terminal domain containing protein, expressed
comp40406_c0	comp40406_c0_seq1,comp40406_c0_seq2	3.72356	4.81865	3.54473	4.97728	3.488	2.35896	4.19692	4.69766	2.64616	3.87578	4.29939	3.57289	6.13196	4.9814	3.60763	2.81352	4.36947	5.07596	4.60526	4.15462	4.2032	4.50716	5.06824	4.70543	AT5G62570	calmodulin binding protein, putative, expressed
comp47750_c0	comp47750_c0_seq1,comp47750_c0_seq2,comp47750_c0_seq3	4.36247	2.75275	1.09761	2.55582	3.21257	2.40599	5.75114	3.79077	2.51854	2.91456	3.78764	3.52982	4.67299	4.36597	3.49825	3.29278	3.75489	3.95047	5.57561	3.22651	3.18428	3.56803	4.13175	4.37016	AT5G62560	spotted leaf 11, putative, expressed
comp37248_c0	comp37248_c0_seq1,comp37248_c0_seq2	2.61117	3.84398	3.36877	1.99639	0.432959	0.815575	2.25399	4.1035	3.58135	0	0	0	0	0	0	0	0	0	0	0	0	0	0	0	AT5G62550	expressed protein
comp50814_c0	comp50814_c0_seq1,comp50814_c0_seq2	1.71809	2.44095	0	0.641546	0	0	1.95233	2.66903	0	0	0	0	0	0	0	0	0	0	0	0	0	0	0	0	AT5G62550	expressed protein
comp40422_c1	comp40422_c1_seq1	3.37573	3.52231	2.0635	2.68032	1.55582	1.0635	3.29866	4.32193	2.72683	3.75916	3.24184	3.52231	1.64616	2.5656	3.82477	4.10685	3.76235	2.63459	1.4489	3.41954	3.96347	3.8125	2.49313	2.31034	AT5G62530	expressed protein
comp40422_c0	comp40422_c0_seq1	2.64847	2.09424	0.31034	1.53107	0.659925	0.713696	2.66903	3.31034	2.36177	3.10266	2.30451	2.87971	0.137504	1.59932	2.9982	3.51728	2.89336	1.49057	1.27501	2.31615	3.53481	3.07724	1.61824	1.60881	AT5G62530	expressed protein
comp3854_c0	comp3854_c0_seq1	0	1.48543	0	0	0	0	0	1.38405	0	0.687061	0	0.124328	0	0	0.0143553	0	0	0	0	1.19535	0.0840643	1.36177	0	0	AT5G62500	ATEB1A-like microtubule associated protein, putative, expressed
comp21444_c0	comp21444_c0_seq1	4.74147	4.7126	2.9222	4.0054	3.20945	3.02857	5.57652	4.75969	3.94486	3.89724	3.55582	3.03386	4.58616	2.70487	3.85599	3.61706	3.16027	4.19771	4.09255	4.77821	3.87381	3.38543	3.72356	3.32048	AT5G62500	ATEB1A-like microtubule associated protein, putative, expressed
comp10245_c0	comp10245_c0_seq1	0	0	0	0	0	0	0	0	0	0	0	0	0	0	0	0	0	0	0	0	0	0	0	0	AT5G62490	HVA22, putative, expressed
comp10245_c1	comp10245_c1_seq1	0	0	0	0	0	0	0	0	0	0	0	0	0	0	0	0	0	0	0	0	0	0	0	0	AT5G62490	HVA22, putative, expressed
comp38487_c1	comp38487_c1_seq1	0	0	0	0	0	0	0	0	0	0	0.0426443	0	0	0.847997	0	0	0	0	0	0	0	0	0	0	AT5G62480	glutathione S-transferase, putative, expressed
comp44572_c0	comp44572_c0_seq1,comp44572_c0_seq2,comp44572_c0_seq3,comp44572_c0_seq4,comp44572_c0_seq5,comp44572_c0_seq6	4.61765	1.58496	1.25096	2.84599	2.04264	1.23879	4.20163	0	0.704872	0.0426443	0.31034	0.15056	0	0	0.807355	0	0.731183	0	0.925999	0	0	0	0	0.0285692	AT5G62470	MYB family transcription factor, putative, expressed
comp44121_c0	comp44121_c0_seq1,comp44121_c0_seq2	5.45648	4.99232	2.87184	3.90207	3.87578	2.50843	5.81404	4.7866	3.56438	6.04832	5.51444	5.1127	1.88753	3.45812	5.89821	6.80735	3.54967	2.4489	2.81967	5.44626	5.61206	5.10518	2.58976	1.99277	AT5G62440	expressed protein
comp46826_c2	comp46826_c2_seq1	2.52607	0	0	1.07724	0	1.04963	0.214125	0	1.73985	1.32193	1.51602	1.32769	2.02857	2	2.32193	1.91839	0	0.83996	1.09085	0	0.356144	0.948601	0.704872	0.321928	AT5G62430	expressed protein
comp28654_c2	comp28654_c2_seq1	0	0	0	0	0	0	0	0	0	0	0	0	0	0	0	0	0	0	0	0	0	0	0	0	AT5G62410	chromosome segregation protein, putative, expressed
comp31838_c1	comp31838_c1_seq1	0.111031	0.956057	0	0	0	0	1.05658	0	0	0	0	0	0	0	0	0	0	0	0	0	0	0	0	0	AT5G62410	chromosome segregation protein, putative, expressed
comp688179_c0	comp688179_c0_seq1	0.367371	0	0	0	0	0	1.19535	0	0	0	0	0	0	0	0	0	0	0	0	0	0	0	0	0	AT5G62410	chromosome segregation protein, putative, expressed
comp1093491_c0	comp1093491_c0_seq1	0.163499	0.201634	0	0	0	0	1.28096	0	0	0	0	0	0	0	0	0	0	0	0	0	0	0	0	0	AT5G62410	chromosome segregation protein, putative, expressed
comp38032_c0	comp38032_c0_seq1,comp38032_c0_seq2	0	3.81044	1.65535	3.1635	0	0	0.773996	4.97911	1.45943	0	0	0	2.45418	2.60644	0	0	0	0.650765	0	0	0	0	1.70487	0.823749	AT5G62390	IQ calmodulin-binding motif family protein, putative, expressed
comp41577_c0	comp41577_c0_seq1	6.91946	7.01714	5.24108	6.26754	5.83137	5.13258	6.99458	6.97407	5.57168	5.24717	4.94673	4.68594	5.62205	4.8485	5.0321	5.36877	5.67694	6.23381	5.34056	5.01703	4.6565	4.71973	4.76553	5.04221	AT5G62390	IQ calmodulin-binding motif family protein, putative, expressed
comp51318_c0	comp51318_c0_seq1	0	0	0	0	0	0	0	1.82375	0	0	0	0	0	0	0	0	0	0	0	0	0	0	0	0	AT5G62360	invertase/pectin methylesterase inhibitor family protein, putative, expressed
comp5846_c0	comp5846_c0_seq1	3.61589	0	0	0	0	0	1.1375	0	0	0	0	0	0	0	0	0	0	0	0	0	0	0	0	0	AT5G62360	invertase/pectin methylesterase inhibitor family protein, putative, expressed
comp677415_c0	comp677415_c0_seq1	0	0	0	0	0	0	0	0	0	0	0	0	0	0	0	0	0	0	0	0	0	0	0	0	AT5G62360	invertase/pectin methylesterase inhibitor family protein, putative, expressed
comp253227_c0	comp253227_c0_seq1	2.98368	0.0565835	0	0	0	0	0.189034	1.37295	0	0.356144	0	1.36177	0	0.948601	3.0036	2.40599	1.07724	0.333424	0	0.298658	1.3505	0.847997	0.411426	0	AT5G62350	invertase/pectin methylesterase inhibitor family protein, putative, expressed
comp32487_c0	comp32487_c0_seq1	0	0	0	0	0	0	0	0	0	0	0	0	0	0	0	0	0	0	0	0	0	0	0	0	AT5G62310	AGC_AGC_other_GWLd.2 - ACG kinases include homologs to PKA, PKG and PKC, expressed
comp776391_c0	comp776391_c0_seq1	0	0	0	0	0	0	0	0	0	0	0	0	0	0	0	0	0	0	0	1.18269	0	0.15056	0	0	AT5G62310	AGC_AGC_other_GWLd.2 - ACG kinases include homologs to PKA, PKG and PKC, expressed
comp44768_c0	comp44768_c0_seq1,comp44768_c0_seq10,comp44768_c0_seq11,comp44768_c0_seq12,comp44768_c0_seq2,comp44768_c0_seq3,comp44768_c0_seq4,comp44768_c0_seq5,comp44768_c0_seq6,comp44768_c0_seq7,comp44768_c0_seq8,comp44768_c0_seq9	8.75522	8.24093	6.66334	7.59216	6.69585	6.10098	7.87209	9.20745	6.85848	8.97378	8.92035	8.63764	6.90038	7.41549	8.91704	9.26101	7.7021	7.64832	7.3057	8.57111	8.84483	8.46846	6.87221	6.65592	AT5G62300	S10/S20 domain containing ribosomal protein, putative, expressed
comp23978_c0	comp23978_c0_seq1,comp23978_c0_seq2,comp23978_c0_seq3	5.4957	5.37156	5.08236	5.3466	5.79597	5.37955	5.25512	5.44294	5.03034	5.73877	5.77109	5.23726	4.67299	4.73444	5.51633	5.60348	4.57531	4.49121	4.77979	5.45648	5.54874	5.2555	4.17153	4.46467	AT5G62290	nucleotide-sensitive chloride conductance regulator containing protein, expressed
comp49534_c0	comp49534_c0_seq1,comp49534_c0_seq10,comp49534_c0_seq2,comp49534_c0_seq3,comp49534_c0_seq4,comp49534_c0_seq5,comp49534_c0_seq6,comp49534_c0_seq7,comp49534_c0_seq8,comp49534_c0_seq9	5.92647	5.99752	3.85699	4.76765	3.90111	3.07553	5.50048	5.61794	3.93263	6.38094	6.10727	5.68818	4.5373	4.852	5.14812	6.47832	4.57713	4.78241	4.47379	6.02414	5.91361	5.53107	3.54597	3.28244	AT5G62270	expressed protein
comp45787_c0	comp45787_c0_seq1	0.344828	0	0	3.98185	0.176323	1.33342	5.35332	0	0	0	0	0	0	0	0	0	0	0	0	0	0	0	0	0	AT5G62230	receptor-like protein kinase 5 precursor, putative, expressed
comp560578_c0	comp560578_c0_seq1	0	0.15056	0	0	0	0	1.926	0.659925	0	0	0.367371	0	0	0	0	0	0	0	0	1.38405	0	0	0	0	AT5G62220	exostosin family domain containing protein, expressed
comp643671_c0	comp643671_c0_seq1	0.933573	0	0	0	0.367371	0	1.98185	0	0	0	0	0	0	0	0	0	0	0	0	0	0	0	0	0	AT5G62220	exostosin family domain containing protein, expressed
comp35178_c0	comp35178_c0_seq1	0	0	0.565597	0	0	0	0	0	0	0	0	0	0	0	0	0	0	0	0	0.226509	0.111031	0	0	0	AT5G62190	-
comp52428_c0	comp52428_c0_seq1,comp52428_c0_seq2	7.87449	6.81404	6.74994	6.9814	6.94977	6.73512	7.81051	7.44973	6.73159	7.86913	7.58368	6.92671	6.23496	7.06846	8.3262	8.02486	7.24935	7.08767	7.30204	8.33521	7.94386	7.77781	6.47492	6.33628	AT5G62190	-
comp27238_c0	comp27238_c0_seq1	0	0	0	0	0	0	0	0	0	0	0	0	0	0	0	0	0	0	0	0	0	0	0	0	AT5G62170	expressed protein
comp40205_c0	comp40205_c0_seq1,comp40205_c0_seq2	3.20789	0.238787	4.71315	2.42492	1.99277	1.30451	0.9855	0	4.38267	0	0	0	0	0	3.07382	2.22651	0.286881	0	0.111031	0.695994	0	0	0	0	AT5G62150	lysM domain containing protein, putative, expressed
comp36748_c0	comp36748_c0_seq1,comp36748_c0_seq2	3.77294	4.84499	4.04439	4.58376	3.16993	4.21335	3.99277	3.05311	1.83592	5.33557	4.63865	4.80581	6.29554	4.83238	4.11103	4.14893	3.85798	7.14507	5.18507	3.18269	3.97545	4.64616	3.82171	3.88655	AT5G62150	lysM domain containing protein, putative, expressed
comp41328_c0	comp41328_c0_seq1,comp41328_c0_seq2	0	0	0	0	0	0	0	0	0	0	0	0	0	0	0	0	0	0	0	0	0	0	0	0	AT5G62140	expressed protein
comp44078_c0	comp44078_c0_seq1,comp44078_c0_seq2	0	0.879706	0.650765	0	0	0	0	0.765535	0.400538	1.57046	1.79909	0.443607	1.46467	1.12433	0	0	0.722466	1.30451	0	2.75702	1.67807	2.19219	0	0.0143553	AT5G62090	transcriptional corepressor SEUSS, putative, expressed
comp34074_c0	comp34074_c0_seq1	4.73877	5.17991	4.42358	4.95791	4.78293	4.25852	5.54411	5.21878	4.39849	4.94767	4.81096	4.44029	4.51286	4.5509	4.96394	5.38888	4.10936	4.37712	4.28614	4.68426	5.11145	4.87676	3.81967	3.85	AT5G62090	transcriptional corepressor SEUSS, putative, expressed
comp20225_c0	comp20225_c0_seq1	2.89724	3.34908	2.31904	3.07039	2.83996	2.50589	4.14568	3.21878	3.13258	3.41954	3.45681	3.05137	2.67356	2.88362	3.95233	3.71589	3.20477	2.50335	1.96717	2.94673	3.79077	3.58376	2.9982	2.26303	AT5G62090	transcriptional corepressor SEUSS, putative, expressed
comp37689_c0	comp37689_c0_seq1	5.18309	5.79675	5.57016	6.1823	5.58886	4.79546	6.10832	6.08746	5.09085	5.48414	5.45385	5.0072	6.81493	6.62527	5.89918	5.87381	5.90111	6.69794	7.34758	5.60763	5.74873	5.8166	6.3014	6.79455	AT5G62090	transcriptional corepressor SEUSS, putative, expressed
comp20262_c0	comp20262_c0_seq1	3.61117	3.45022	3.41549	4.56803	3.82985	3.08916	4.92884	4.01703	3.83188	4.03298	4.1102	3.31034	3.65306	3.6241	4.41954	4.49249	3.27053	3.09085	3.4489	4.06437	4.72901	4.15137	3.3799	3.37573	AT5G62090	transcriptional corepressor SEUSS, putative, expressed
comp34074_c1	comp34074_c1_seq1	3.61941	4.17871	3.28836	4.52419	3.76553	3.1811	4.79233	4.42291	4.09424	4.10769	4.22188	3.76977	3.99729	3.99005	4.33128	4.62994	3.31615	3.29278	3.63227	3.98368	4.4614	4.0009	2.72465	3.16832	AT5G62090	transcriptional corepressor SEUSS, putative, expressed
comp43612_c0	comp43612_c0_seq1	0	0	1.08406	0.464668	0.124328	0	0.454176	0	1.67356	0	0.0976108	0	0	0.555816	0.411426	0	0	0	0	1.26303	0	1.25701	0	0.226509	AT5G62050	inner membrane protein, putative, expressed
comp32435_c0	comp32435_c0_seq1	4.48414	3.21412	1.86394	3.08406	2.68706	2.17951	4.55397	3.11936	2.45681	3.91934	3.84097	3.62994	3.848	3.71699	4.43496	4.87135	3.97545	4.63052	3.86592	3.9991	4.50462	4.31325	3.57894	3.48671	AT5G62030	diphthamide biosynthesis protein, putative, expressed
comp43429_c0	comp43429_c0_seq1,comp43429_c0_seq2	4.33414	3.30305	3.80219	4.89191	5.24146	3.89821	4.19456	1.99639	3.8885	3.38681	3.81558	3.46205	4.23419	5.2589	4.1416	4.11437	4.41007	4.82579	4.80632	3.59096	4.0505	4.23726	6.02104	6.47703	AT5G62020	HSF-type DNA-binding domain containing protein, expressed
comp35489_c0	comp35489_c0_seq1	0.739848	1.63691	0	1.73118	0	0	3.72901	0.933573	0	0.0143553	3.67016	0	1.48543	0	0	0	0	1.52105	0	0.659925	2.88753	1.07039	0.400538	0	AT5G62000	auxin response factor, putative, expressed
comp41698_c0	comp41698_c0_seq1	5.18309	5.1981	5.17552	5.86913	4.94298	3.95791	5.92125	5.16631	5.40327	4.92077	5.28096	4.33342	5.40088	5.27836	5.43863	5.27836	5.19653	5.6008	5.19574	5.43729	5.36982	5.14608	5.06953	5.05832	AT5G62000	auxin response factor, putative, expressed
comp52987_c0	comp52987_c0_seq1,comp52987_c0_seq10,comp52987_c0_seq11,comp52987_c0_seq12,comp52987_c0_seq13,comp52987_c0_seq14,comp52987_c0_seq15,comp52987_c0_seq16,comp52987_c0_seq17,comp52987_c0_seq18,comp52987_c0_seq19,comp52987_c0_seq2,comp52987_c0_seq20,comp52987_c0_seq21,comp52987_c0_seq22,comp52987_c0_seq23,comp52987_c0_seq24,comp52987_c0_seq25,comp52987_c0_seq26,comp52987_c0_seq27,comp52987_c0_seq28,co…	6.21199	6.60629	5.40088	6.81954	5.7211	5.34589	8.18373	6.48768	5.57198	7.02934	7.40079	5.96116	7.3512	6.59216	6.95919	6.32265	6.72642	6.95919	6.68622	7.73023	7.25172	7.08767	6.66463	6.37591	AT5G62000	auxin response factor, putative, expressed
comp28136_c0	comp28136_c0_seq1	0	0.739848	0	0	0	0	1.21412	0.722466	0	0.918386	0.286881	0.516015	0	0	0.62293	1.37851	0	0	0	0.454176	0.669027	0.0143553	0	0	AT5G61990	auxin efflux carrier, putative, expressed
comp51594_c0	comp51594_c0_seq1	2.37295	1.76977	0.903038	1.774	0.722466	0.9855	2.43296	2.18587	1.70487	2.21723	2.10098	1.62293	0.925999	1.34483	2.36457	2.11103	1.31615	0.495695	0.678072	2.04614	2.31325	1.95233	0.748461	0.659925	AT5G61990	auxin efflux carrier, putative, expressed
comp21967_c0	comp21967_c0_seq1,comp21967_c0_seq2	2.3978	3.66334	2.07724	2.97453	2.32769	1.99277	3.49185	4.13832	2.7137	3.0072	2.76977	2.07724	3.81455	3.67807	3.488	3.22651	2.37851	3.51728	3.21101	3.36177	2.854	2.91265	3.14241	3.1635	AT5G61980	ARF GTPase-activating domain-containing protein, putative, expressed
comp40469_c0	comp40469_c0_seq1	4.95513	4.4121	2.46728	3.7939	2.4489	2.52105	4.66278	4.92315	3.08746	5.15178	5.23343	4.95652	2.66903	3.82883	5.23151	5.71425	4.64616	3.57046	3.23113	4.75649	5.28651	4.91265	2.84398	2.98003	AT5G61970	signal recognition particle 68 kDa protein, putative, expressed
comp23552_c0	comp23552_c0_seq1	3.12267	4.1914	1.22651	3.52607	2.44361	2.12433	3.49825	3.80941	2.43296	3.5472	3.24031	2.82375	3.55949	3.57531	3.71039	2.63691	2.72247	3.6837	3.488	3.75382	3.33056	3.34908	3.28244	3.09255	AT5G61960	AML1, putative, expressed
comp52468_c0	comp52468_c0_seq1,comp52468_c0_seq10,comp52468_c0_seq11,comp52468_c0_seq2,comp52468_c0_seq3,comp52468_c0_seq4,comp52468_c0_seq5,comp52468_c0_seq6,comp52468_c0_seq7,comp52468_c0_seq8,comp52468_c0_seq9	5.51633	5.12433	4.08831	4.80632	4.42962	3.71149	6.33342	4.71644	4.73931	5.91743	5.76155	5.62498	6.18804	5.93852	6.21626	5.75409	5.82043	6.11977	5.3466	6.32733	6.21257	6.37816	5.48736	5.51096	AT5G61960	AML1, putative, expressed
comp35588_c0	comp35588_c0_seq1,comp35588_c0_seq2	1.0635	0.687061	0.201634	0.632268	0.790772	0.163499	1.4957	1.69599	0.594549	2.06695	2.22033	1.46467	0.669027	0.687061	1.7866	1.61353	0.604071	0	0	2.67582	2.10769	1.83996	1.60407	0.713696	AT5G61930	APO, putative, expressed
comp48379_c0	comp48379_c0_seq1	0.400538	0.722466	0	0.163499	0	0	1.54597	0.275007	0	1.03562	2.01436	1.72683	0	0	2.10098	1.75275	0	0	0	1.60407	1.848	1.62293	0	0	AT5G61930	APO, putative, expressed
comp41875_c0	comp41875_c0_seq1,comp41875_c0_seq2,comp41875_c0_seq3	6.7305	6.98185	5.7879	6.57122	5.94509	4.91409	6.80813	6.68047	5.43229	6.91301	6.8846	6.78398	6.44012	6.43313	7.35085	7.1535	6.82706	6.44477	6.28466	6.75649	6.85761	7.01	6.42324	6.58541	AT5G61910	N-rich protein, putative, expressed
comp31942_c0	comp31942_c0_seq1	5.45648	5.16832	2.28983	4.38819	3.39917	2.65076	5.08831	5.33842	2.19535	4.30889	5.51349	4.71809	5.4663	4.1127	3.73118	4.08491	5.09845	4.87725	4.54102	3.65306	4.73877	5.09761	5.02237	4.75328	AT5G61900	copine, putative, expressed
comp48881_c0	comp48881_c0_seq1,comp48881_c0_seq2,comp48881_c0_seq3	0	0	0	0	0	0	0	0	0	0	0	0	0	0	0	0	0	0	0	0	0	0	0	0	AT5G61890	ethylene-responsive transcription factor ERF114, putative, expressed
comp37305_c0	comp37305_c0_seq1	0	0	0.163499	0	0.422233	0	0	0	0.650765	0	0	0	0	0	0	0	0	0	0	0.298658	0	0	0	0	AT5G61850	transcription factor FL, putative, expressed
comp62176_c0	comp62176_c0_seq1	5.03386	4.42089	3.63807	4.22805	2.28983	2.73552	4.74846	5.07596	4.26153	4.58556	4.02503	3.97911	3.39643	2.83592	4.84248	5.02148	4.47897	3.30597	4.06178	4.23036	4.55029	4.03562	5.15137	4.34837	AT5G61840	exostosin family domain containing protein, expressed
comp20294_c0	comp20294_c0_seq1	4.56377	3.36737	3.0321	3.84699	2.25096	1.98185	4.65935	4.81352	3.74308	4.39369	4.04963	3.60999	3.56803	2.58976	4.41752	4.72028	4.15947	2.76129	3.61117	3.74308	4.35896	3.60644	4.84248	3.97361	AT5G61840	exostosin family domain containing protein, expressed
comp21150_c0	comp21150_c0_seq1	3.15704	1.38405	0.9855	2.0321	0	0	2.50843	3.3505	2.83188	2.58015	2.82171	2.45154	1.65076	1.14405	3.21101	3.29572	2.41684	0	2.59932	1.98185	2.39506	1.59455	3.10266	2.40327	AT5G61840	exostosin family domain containing protein, expressed
comp34471_c0	comp34471_c0_seq1	0	1.57046	0	1.95233	2.10769	0.650765	1.0635	0	4.12102	0	0	0	0	0	1.09085	0.910733	0	0	0	0	0	0	0	0	AT5G61820	mtN19, putative, expressed
comp48683_c0	comp48683_c0_seq1	0.83996	1.67356	0.263034	1.47508	0.62293	0.400538	1.75702	1.1635	0.704872	2.54597	1.70929	1.22033	0.0840643	0	2.25399	1.82375	0	0	0.757023	2.5008	1.61824	1.18269	0.378512	0.464668	AT5G61800	pentatricopeptide repeat-containing protein, putative, expressed
comp39313_c1	comp39313_c1_seq1	0	0	0.739848	0	0.584963	1.24489	0	0	0	0	0	0	0.910733	0.895303	0	0	0	1.51096	0	0	0	0	0	0	AT5G61790	calreticulin precursor protein, putative, expressed
comp50359_c0	comp50359_c0_seq1,comp50359_c0_seq2,comp50359_c0_seq3,comp50359_c0_seq4	10.024	8.99735	8.02802	8.80164	7.16772	6.66619	8.68776	9.59057	7.37408	9.4802	9.54769	9.19837	7.1634	7.66633	8.72965	9.14878	8.62516	7.45943	7.48848	8.49145	8.94161	9.38202	7.51231	7.48228	AT5G61790	calreticulin precursor protein, putative, expressed
comp42467_c0	comp42467_c0_seq1	0	0	0	0	0	0	0	0	0	0	0	0	0	0	0	0	0	0	0	0	0	0.0703893	0	0	AT5G61770	Brix domain containing protein, putative, expressed
comp42467_c1	comp42467_c1_seq1	0	0	0	0	0	0	0	0	0	0	0.31034	0	0.137504	0	0	0	0	0	0	0.516015	0.298658	0.62293	0	0	AT5G61770	Brix domain containing protein, putative, expressed
comp42467_c2	comp42467_c2_seq1	0	0	0	0	0	0	0	0.0976108	0	0	0.632268	0.389567	0	0	0.367371	0	0	0	0	0	1.20789	0.536053	0	0.0285692	AT5G61770	Brix domain containing protein, putative, expressed
comp47596_c0	comp47596_c0_seq1	4.1914	4.39917	2.44095	3.8679	3.70708	3.22188	4.47249	4.6311	3.18269	5.08661	4.87578	4.28688	2.55336	2.8953	4.9514	5.85425	2.854	2.54844	2.98914	4.52669	4.74201	4.27501	1.23879	1.04264	AT5G61770	Brix domain containing protein, putative, expressed
comp592697_c0	comp592697_c0_seq1	0	0	0	0	0	0	0	0	0	0	0	0	0	0	0	0	0	0	0	0	0	0	0	0	AT5G61760	inositol hexaphosphate kinase, putative, expressed
comp49280_c0	comp49280_c0_seq1,comp49280_c0_seq2	4.5741	4.12928	2.61824	3.52105	3.20006	2.5509	4.5509	3.50208	3.03562	4.06953	3.8268	4.1127	3.99367	4.18587	4.60644	4.48543	3.58015	4.65707	3.9991	3.8846	4.23573	4.36527	4.32193	4.33557	AT5G61760	inositol hexaphosphate kinase, putative, expressed
comp24922_c0	comp24922_c0_seq1	0	0	0	0	0	0	0	0	0.823749	0	0	0	0	1.51096	0	0	0	0	0	0	0	0	0	1.66448	AT5G61750	Cupin domain containing protein, expressed
comp37671_c0	comp37671_c0_seq1	4.40259	4.12681	2.88753	4.03738	3.6565	3.44758	5.31433	3.42761	3.0197	5.24413	4.72629	4.45812	4.73985	4.31759	4.56377	4.27277	4.29425	4.30597	4.25096	4.86196	4.88215	4.59096	4.29939	3.76129	AT5G61670	OR, putative, expressed
comp44980_c0	comp44980_c0_seq1,comp44980_c0_seq2	4.9905	4.51602	5.20477	5.38509	5.53013	4.48156	5.59036	4.33342	5.25134	5.35509	5.18626	5.08704	6.06975	5.71973	5.374	4.97315	6.04745	5.93357	6.47395	5.46238	5.23649	5.47444	6.70044	6.4271	AT5G61640	peptide methionine sulfoxide reductase, putative, expressed
comp41604_c0	comp41604_c0_seq1,comp41604_c0_seq2,comp41604_c0_seq3,comp41604_c0_seq4,comp41604_c0_seq5	5.78162	5.24641	4	5.99684	4.7939	4.35473	6.37347	5.04396	4.28836	7.48848	5.24907	6.38991	6.06846	6.70957	6.48285	6.54952	6.20222	5.43129	5.84775	6.33932	5.7252	6.34536	5.61736	5.1918	AT5G61640	peptide methionine sulfoxide reductase, putative, expressed
comp49544_c0	comp49544_c0_seq1,comp49544_c0_seq2	0.978196	0	0	0.799087	0	0	2.90497	0	0	0	1.98185	1.76129	0	0	0	0	4.01614	0	0	0	1.5509	1.36177	2.23573	1.23879	AT5G61640	peptide methionine sulfoxide reductase, putative, expressed
comp30518_c0	comp30518_c0_seq1	0.0703893	0	0	0	0	0	0	0	0	0	0	0	0	0	0	0	0	0	0	0	0	0	0	0	AT5G61550	serine threonine kinase, putative, expressed
comp30518_c1	comp30518_c1_seq1	0	0	0	0	0	0	0	0	0	0	0	0	0	0	0	0	0	0	0	0	0	0	0	0	AT5G61550	serine threonine kinase, putative, expressed
comp1207725_c0	comp1207725_c0_seq1	0	0	0	0	0	0	0	0	0	0	0	0	0	0	0	0	0	0	0	0	0	0	0	0	AT5G61550	serine threonine kinase, putative, expressed
comp48715_c0	comp48715_c0_seq1,comp48715_c0_seq2	2.86394	2.44626	1.45943	1.74416	1.74416	1.66903	3.0993	1.42761	1.62761	3.48671	3.26604	2.61117	3.05311	2.60881	2.97085	2.13093	2.4957	2.20789	2.90497	3.90785	3.26754	3.37573	2.68257	2.52356	AT5G61540	L-asparaginase precursor protein, putative, expressed
comp46921_c0	comp46921_c0_seq1	2.84197	2.5656	0.163499	2.64847	2.24489	0.847997	3.49442	2.63691	0	3.89239	4.23573	4.25096	4.64328	4.07724	4.52168	3.81455	4.0018	3.25399	3.34767	4.23649	4.53792	5.2032	3.97269	3.85699	AT5G61530	small G protein family protein, putative, expressed
comp41456_c0	comp41456_c0_seq1	4.73823	1.12433	0	1.93357	0	0	3.94579	0	0	4.20477	3.87381	1.93357	0	0	5.15987	3.2765	1.61824	0.226509	0.713696	4.10852	4.1375	2.90111	0	0	AT5G61520	transporter family protein, putative, expressed
comp34026_c0	comp34026_c0_seq1	0	1.58496	0	0.871844	0	0	0	2.30159	0	0	0	0	0	0	0	0	0	0	0	0	0	0	0	0	AT5G61520	transporter family protein, putative, expressed
comp45766_c0	comp45766_c0_seq1,comp45766_c0_seq2	4.62234	5.34447	2.9542	5.07724	3.14241	2.68706	3.83693	5.34908	2.84197	3.22342	2.9855	3.01436	3.79286	4.15543	4.49953	4.23573	4.0036	4.72137	4.06178	3.26003	3.45681	3.51349	4.19535	4.18428	AT5G61520	transporter family protein, putative, expressed
comp22201_c0	comp22201_c0_seq1	4.50716	4.2426	5.73931	5.12474	5.53699	4.7126	4.93923	3.24489	6.35421	5.91552	5.68818	5.10852	6.29002	5.03254	4.926	4.1152	4.10434	4.80993	5.35579	5.33092	5.25475	5.10978	4.86987	4.11187	AT5G61510	dehydrogenase, putative, expressed
comp37064_c0	comp37064_c0_seq1,comp37064_c0_seq2	5.7241	5.77637	7.10842	6.42072	6.84725	6.36177	6.20926	5.1823	6.79325	6.03078	5.96578	5.33056	6.04002	5.04701	4.86641	5.15947	5.142	5.4138	6.14527	5.96023	5.46271	5.53512	5.94251	5.38819	AT5G61510	dehydrogenase, putative, expressed
comp28452_c0	comp28452_c0_seq1	0	0	0	0	0	0	0	0.124328	0	0	0	0	1.65992	0	0	0	0	0.925999	0.62293	0.526069	0.0840643	0.495695	0.83996	0	AT5G61500	autophagy-related protein 3, putative, expressed
comp22621_c0	comp22621_c0_seq1	4.17712	4.32769	4.40259	4.84298	4.15704	3.83996	5.20945	3.65764	4.81558	4.9222	4.65992	4.16108	5.28651	4.54473	4.50335	3.97269	4.13258	4.30816	4.95884	4.69321	4.24717	4.50906	4.58616	4.5601	AT5G61500	autophagy-related protein 3, putative, expressed
comp228255_c0	comp228255_c0_seq1	0	0	0	0	0	0	0	0	0	0	0	0	0	0	0	0	0	0	0	0	0	0	0	0	AT5G61480	receptor-like protein kinase 5 precursor, putative, expressed
comp32278_c1	comp32278_c1_seq1	0	1.95977	0.659925	0.565597	0	0	0	1.46467	0	0	0	0	0	0	0	0	0	0	0	0	0	0	0	0	AT5G61480	receptor-like protein kinase 5 precursor, putative, expressed
comp32278_c0	comp32278_c0_seq1	0	2.35614	0.992768	2.57289	0	0	0	1.31034	0.956057	0	0	0	0	0	0	0	0	0	0	0	0	0	0	0	AT5G61480	receptor-like protein kinase 5 precursor, putative, expressed
comp37123_c0	comp37123_c0_seq1	0	2.19849	1.59932	1.7866	0	0	0	0.669027	0.176323	0	0	0	0	0	0	0	0	0	0	0	0	0	0	0	AT5G61480	receptor-like protein kinase 5 precursor, putative, expressed
comp671_c0	comp671_c0_seq1	0	0.831877	1.08406	2.18903	0	0	0	0	0	0	0	0	0	0	0	0	0	0	0	0	0	0	0	0	AT5G61480	receptor-like protein kinase 5 precursor, putative, expressed
comp38507_c0	comp38507_c0_seq1	0.0976108	0.823749	0	0	0	0	0	0	0	0.286881	1.97085	0	0	0	0	0	1.91456	0	0	0	1.18903	0.613532	0	0	AT5G61480	receptor-like protein kinase 5 precursor, putative, expressed
comp1002341_c0	comp1002341_c0_seq1	0	0	0	1.01436	0	0	0	0	0	0	0	0	0	0	0	0	0	0	0	0	0	0	0	0	AT5G61480	receptor-like protein kinase 5 precursor, putative, expressed
comp15837_c0	comp15837_c0_seq1	1.67356	2.06695	1.45418	2.23879	2.46728	1.90689	3.5741	1.58015	2.33628	2.08746	1.83996	1.51096	3.96809	3.60763	2.56803	2.1375	2.16672	2.98185	3.22033	3.13586	2.58976	2.81352	3.27053	3.22188	AT5G61460	MIM, putative, expressed
comp39387_c0	comp39387_c0_seq1,comp39387_c0_seq2	3.49057	4.32841	3.53605	4.10098	3.42895	3.35614	3.9241	4.95187	3.70377	3.68257	3.57531	3.29572	3.59096	3.18269	3.90593	3.57046	3.50716	3.16511	3.61706	4.03562	3.94767	3.96255	3.64731	3.48414	AT5G61450	expressed protein
comp82072_c0	comp82072_c0_seq1	5.3427	1.36737	0	2.0635	2.16993	0.111031	0.948601	0	0.575312	0	0	0	0.411426	2.64847	3.49697	0.895303	1.99639	2.79909	3.4019	0	0	0	3.56438	1.97453	AT5G61430	no apical meristem protein, putative, expressed
comp19573_c0	comp19573_c0_seq1,comp19573_c0_seq2	5.2032	4.05658	8.14771	5.67666	3.62877	3.51475	3.72137	2.7761	7.08693	3.76447	1.4489	1.58496	4.60822	3.31759	3.50716	2.02148	3.30743	2.49057	2.37295	2.68482	1.87184	2.88753	2.49825	2.49313	AT5G61430	no apical meristem protein, putative, expressed
comp51621_c0	comp51621_c0_seq1,comp51621_c0_seq2,comp51621_c0_seq3	7.47743	5.79155	9.57147	7.0445	5.49153	5.11437	5.90207	4.97499	8.82072	6.39215	4.68762	4.44692	7.81673	6.49009	6.41836	4.88509	5.25248	6.45631	6.09381	7.11134	4.82477	5.69711	5.99209	6.3512	AT5G61430	no apical meristem protein, putative, expressed
comp47321_c0	comp47321_c0_seq1	4.52732	3.51223	3.98914	3.97269	3.84499	2.67356	3.98459	3.82171	4.0365	3.6241	3.54226	2.78869	4.29425	4.61117	3.9607	3.52231	4.92362	4.29572	4.37295	4.58436	4.19613	4.64039	5.43996	5.03474	AT5G61410	ribulose-phosphate 3-epimerase, chloroplast precursor, putative, expressed
comp48618_c0	comp48618_c0_seq1,comp48618_c0_seq2	3.45681	1.52607	1.68257	2.03914	2.07382	0.992768	3.56438	1.16993	2.77821	3.08916	3.65306	3.04439	2.4957	3.54226	3.75168	3.84197	3.19692	2.40871	2.28688	3.66107	4.02503	3.81865	2.19849	2.64386	AT5G61380	response regulator receiver domain containing protein, expressed
comp46589_c5	comp46589_c5_seq1	0.286881	1.16993	0	0	0.0840643	0	0.83996	0.910733	0.799087	0.0565835	0.815575	0.695994	1.52105	1.23879	0.286881	0.286881	0.0840643	1.30451	0.895303	0.411426	1.01436	1.15704	0.422233	0.189034	AT5G61370	RIO1 family protein, expressed
comp35914_c0	comp35914_c0_seq1	4.07468	0	3.52356	0	0	0	1.61353	0	2.50335	0	0	0.0143553	0	0.62293	4.53978	4.44626	3.6241	0	0.782409	1.30451	0	0.176323	0	0	AT5G61340	expressed protein
comp38248_c0	comp38248_c0_seq1,comp38248_c0_seq2	1.17632	0.286881	2.48027	0	0	0	3.12433	0	2.07382	0	0	0	0	0	0.863938	1.07724	0	0	0	2.75916	0	0	0	0	AT5G61340	expressed protein
comp45885_c0	comp45885_c0_seq1,comp45885_c0_seq2	4.64386	5.24413	5.02148	5.28096	4.70266	4.49697	4.75275	5.17991	5.09085	4.80941	4.89676	4.31976	4.87823	5.11853	4.90063	4.90929	5.09972	4.74416	5.26716	4.93263	4.78555	4.93074	5.1819	5.33414	AT5G61330	AATF, putative, expressed
comp26819_c0	comp26819_c0_seq1	0	0	0	0	0	0	0	0	0	0	0	0	0	0	0	0	0	0	0	0	0	0	0	0	AT5G61320	cytochrome P450, putative, expressed
comp23612_c0	comp23612_c0_seq1	0	1.0635	0	0.641546	0	0	1.97085	0	1.47508	1.852	2.4489	1.41143	2.01792	0.411426	1.18269	0	0	0	0	0.400538	0.659925	1.76553	0.201634	0	AT5G61320	cytochrome P450, putative, expressed
comp45845_c0	comp45845_c0_seq1,comp45845_c0_seq2,comp45845_c0_seq3,comp45845_c0_seq4,comp45845_c0_seq5,comp45845_c0_seq6,comp45845_c0_seq7	7.79734	7.71026	6.66505	7.3036	5.74228	5.47897	6.70044	8.27743	7.2181	8.12003	7.69139	7.86214	7.1334	7.31397	7.84524	8.08661	7.29848	7.7039	7.06674	7.37173	7.41481	7.57069	6.83908	6.59753	AT5G61310	cytochrome c oxidase polypeptide Vc, putative, expressed
comp23307_c0	comp23307_c0_seq1	4.55827	4.90689	4.849	4.95977	5.1206	4.09255	3.15381	5.55674	3.35896	5.67412	5.22497	5.07211	5.8716	5.57894	4.66505	5.25663	5.12391	5.04527	6.16007	4.42626	4.57168	4.80735	5.53916	5.55275	AT5G61310	cytochrome c oxidase polypeptide Vc, putative, expressed
comp52285_c0	comp52285_c0_seq1,comp52285_c0_seq2	1.01436	0	2.39506	0	0	0	2.05658	0	0	0	0	0	0	0	0	0	0	0	0	0	0	0	0	0	AT5G61290	flavin-containing monooxygenase family protein, putative, expressed
comp48794_c1	comp48794_c1_seq1	0	0	0	0	0	0	0	0	0	0	0	0	0	0	0	0	0	0	0	0	0	0	0	0	AT5G61280	remorin C-terminal domain containing protein, putative, expressed
comp44475_c0	comp44475_c0_seq1	0	0	0	0	0	0	0	0	0	0	0	0	0	0	0	0	0	0	0	0.0703893	0	0	0	0	AT5G61280	remorin C-terminal domain containing protein, putative, expressed
comp44039_c0	comp44039_c0_seq1	7.03936	2.58015	2.52105	2.70929	4.1334	1.22651	5.36247	1.58015	2.5509	5.15745	5.84975	4.91313	4.32912	4.20867	4.31252	4.80064	4.85499	4.12433	3.64155	4.21023	6.38232	5.53543	4.34199	3.04789	AT5G61250	heparanase-like protein precursor, putative, expressed
comp1541_c0	comp1541_c0_seq1	0	0	0	0	0	0	0	0	0	0	0	0	1.19535	1.69153	0	0	0.847997	0.526069	0	0	0	0	0	0	AT5G61250	heparanase-like protein precursor, putative, expressed
comp1456786_c0	comp1456786_c0_seq1	0	0	0	0	0	0	0	0	0	0	0.0703893	0	0	0	0	0	0	0	0	0	0	0	0	0	AT5G61240	leucine-rich repeat resistance protein, putative, expressed
comp22712_c1	comp22712_c1_seq1	2.08066	1.24489	0.831877	0.773996	0	0	0.748461	1.04963	1.27501	0.83996	1.83996	1.63691	1.97085	1.91456	1.45943	0.739848	2.17632	2.29278	0.641546	1.25701	2.02857	2.23266	2.1635	2.15056	AT5G61240	leucine-rich repeat resistance protein, putative, expressed
comp47301_c0	comp47301_c0_seq1	5.77952	4.72028	3.10769	4.96763	3.30305	2.67356	4.89142	5.19692	3.93263	5.53387	5.47411	5.27128	4.63227	5.59515	5.93168	5.49665	5.96162	5.29756	4.65764	5.14608	5.53481	5.854	5.08661	4.75542	AT5G61240	leucine-rich repeat resistance protein, putative, expressed
comp42179_c0	comp42179_c0_seq1,comp42179_c0_seq2	5.37051	5.88801	4.1127	5.68398	5.08236	4.04439	4.77241	6.22978	3.75168	5.85524	5.94767	5.39849	4.99955	3.87283	5.15056	5.80168	5.0027	5.03386	4.97085	5.5744	5.46336	5.6851	4.76765	4.39575	AT5G61220	LYR motif containing protein, putative, expressed
comp37668_c0	comp37668_c0_seq1	0	0	0	0	0	0	0	0	0	0	0	0	0	0	0	0	0	0	0	0	0	0.137504	0	0	AT5G61210	SNARE domain containing protein, putative, expressed
comp46344_c0	comp46344_c0_seq1,comp46344_c0_seq2	4.41819	3.68818	3.35755	3.71809	4.20789	2.35332	2.94673	5.2817	3.4489	2.5509	3.81558	1.18903	1.66903	2.62994	1.45943	1.83996	4.488	2.23266	4.04002	2.05311	2.7866	0.250962	4.76394	3.21412	AT5G61210	SNARE domain containing protein, putative, expressed
comp44344_c0	comp44344_c0_seq1	0.704872	2.29866	1.29278	1.84398	0.879706	1.15056	1.83188	2.21412	1.1177	1.75275	1.62761	1.5656	2.25701	0.879706	1.63227	0.0143553	0.565597	0.918386	1.18903	2.12433	1.20789	1.7137	1.28688	1.7137	AT5G61190	expressed protein
comp49990_c0	comp49990_c0_seq1,comp49990_c0_seq2,comp49990_c0_seq3	5.23189	4.5008	3.78031	4.96209	4.46074	4.06437	5.53885	4.23879	3.78973	4.85798	4.49889	4.24184	4.19771	4.55029	5.33521	5.32445	4.36877	4.37434	4.7366	5.19731	4.71754	4.69655	4.48349	4.3505	AT5G61190	expressed protein
comp45260_c0	comp45260_c0_seq1,comp45260_c0_seq2	2.67807	3.12598	1.36177	3.1127	1.8679	1.72683	3.06178	2.97453	2.05658	2.29572	2.41414	2.31615	1.23266	1.4489	2.21412	2.96162	0.495695	0	1.1375	2.16993	2.02857	1.9486	0	0.263034	AT5G61190	expressed protein
comp24148_c0	comp24148_c0_seq1	2.91839	3.10098	0.454176	2.16672	1.46989	1.47508	3.80012	2.1375	0.604071	3.55827	3.14731	2.01078	1.75275	0.432959	2.87971	2.99639	1.5656	0.879706	0.782409	3.99277	3.02148	2.26604	1.76553	0.604071	AT5G61190	expressed protein
comp45951_c0	comp45951_c0_seq1,comp45951_c0_seq2	8.19884	8.21883	7.83156	7.9438	7.19002	7.18517	7.95635	8.60433	7.66178	8.78953	8.65392	7.9384	8.01536	7.48816	8.22781	8.26693	7.41414	8.42105	7.75215	8.52431	8.3512	8.15117	7.14435	6.74658	AT5G61170	-
comp48183_c0	comp48183_c0_seq1,comp48183_c0_seq2	7.71411	6.749	5.01703	5.94907	4.59335	3.64155	6.19574	7.74638	5.28059	7.51594	7.34465	7.38154	4.97453	6.24394	7.66881	8.55693	6.79766	6.39506	5.21801	6.90965	7.64133	7.02967	5.2765	5.44791	AT5G61170	-
comp25561_c1	comp25561_c1_seq1	0	1.21412	0	0.659925	0	0	0.111031	1.68257	0	0	0	0	0	0	0	0	0	0	0	0	0	0	0	0	AT5G61150	VIP4, putative, expressed
comp43451_c0	comp43451_c0_seq1	0	1.82782	0	0.823749	0	0	0	2.03562	0	0	0	0	0	0	0	0	0	0	0	0	0	0	0	0	AT5G61150	VIP4, putative, expressed
comp52609_c0	comp52609_c0_seq1,comp52609_c0_seq2,comp52609_c0_seq3,comp52609_c0_seq4	5.41616	4.61176	3.83086	4.41075	3.17951	2.488	5.49153	4.53916	4.21257	5.47476	5.31288	5.06134	4.88215	5.30998	5.77637	5.82069	5.26153	4.55704	4.45878	5.4219	5.43929	5.66931	4.78503	4.7845	AT5G61150	VIP4, putative, expressed
comp44307_c0	comp44307_c0_seq1	2.01436	1.88753	1.41684	1.88362	1.68706	1.51096	3.11936	2.06005	2.44095	1.926	2.10098	1.89918	1.68706	2.74416	2.7137	2.21723	2.72247	1.95977	1.83996	3.14241	3.17313	3.48285	2.38681	2.18587	AT5G61140	U5 small nuclear ribonucleoprotein 200 kDa helicase, putative, expressed
comp972705_c0	comp972705_c0_seq1	0	0	0	1.13093	0	0	1.67807	0	0	0	0	0	0	0	0	0	0	0	0	0	0	0	0	0	AT5G61110	PHD-finger family protein, expressed
comp1661_c0	comp1661_c0_seq1	0	0	0	0	0	0	0	0	0	0	0	0	0	0	0	0	0	0	0	0	0	0.678072	0	0	AT5G61060	histone deacetylase, putative, expressed
comp35148_c0	comp35148_c0_seq1	0.545968	0.111031	0	0	0	0	0.687061	0	0	1.25096	1.32193	0.748461	0	0.389567	0.31034	0	1.18269	0.83996	1.59455	0.378512	0.575312	2.10098	0	0	AT5G61060	histone deacetylase, putative, expressed
comp461092_c0	comp461092_c0_seq1	0	0	0	0	0	0	0	0	0	0.137504	0.475085	0.713696	0	0	0.214125	0	0	0	1.36737	0	0.0426443	1.05658	0	0.863938	AT5G61060	histone deacetylase, putative, expressed
comp37897_c0	comp37897_c0_seq1	5.01078	4.78816	2.76341	4.6311	4.20398	3.69599	5.40054	4.43563	4.13996	6.02525	5.85997	5.25588	4.8268	3.9782	4.28244	4.73823	4.66221	4.63575	4.52669	5.46467	5.05181	5.25475	4.18745	3.45022	AT5G61060	histone deacetylase, putative, expressed
comp35148_c2	comp35148_c2_seq1	0	0	0	0	0	0	0	0.536053	0	0	1.07724	0	0	0	0	0	0.895303	0	0.545968	0	0	0	0	0	AT5G61050	histone deacetylase, putative, expressed
comp35148_c3	comp35148_c3_seq1	0	0	0	0	0	0	0	0	0	0.298658	1.64155	0.495695	0.887525	0	0	0.695994	0	0	1.94111	0	0	0.641546	0	0.443607	AT5G61050	histone deacetylase, putative, expressed
comp50063_c0	comp50063_c0_seq1	0	1.33342	0	0.475085	0	0	1.19535	0.378512	1.5008	0	0	0	0	0	0.659925	1.72683	0.739848	0	0	0	0.495695	0.495695	0	0	AT5G61040	expressed protein
comp50063_c1	comp50063_c1_seq1,comp50063_c1_seq2	3.49697	3.48027	1.91839	2.24489	0.516015	0.275007	3.59813	3.63575	1.37851	2.81352	2.67807	2.31615	1.59455	2.61824	2.59216	3.6017	2.95977	1.64155	1.4489	2.27501	2.64616	2.55827	1.55582	1.64616	AT5G61040	expressed protein
comp51399_c0	comp51399_c0_seq1,comp51399_c0_seq2,comp51399_c0_seq3,comp51399_c0_seq4,comp51399_c0_seq5,comp51399_c0_seq6	7.53263	6.39506	5.70681	6.49153	5.51822	5.51128	7.78653	6.52136	5.82731	7.91235	7.78424	7.4522	5.46597	6.09318	7.88539	8.19131	6.88789	5.83415	6.3203	7.45631	7.5093	7.44211	5.65335	5.59991	AT5G61030	glycine-rich RNA-binding protein 7, putative, expressed
comp34440_c0	comp34440_c0_seq1	4.72955	4.50589	3.36036	4.24336	3.60999	3.09424	4.07468	5.03738	3.49697	4.34199	4.65821	3.96347	3.22497	3.40327	4.31325	5.34589	3.82375	3.853	3.16189	4.18428	4.69209	4.17393	2.56316	2.40871	AT5G60990	-
comp51586_c0	comp51586_c0_seq1	4.75702	3.91839	1.67807	3.56438	2.26303	2.18903	4.09592	4.58616	2.15381	4.7137	4.41075	4.3978	3.02857	2.86196	4.85798	5.98025	3.57531	2.73552	2.74201	3.904	4.73335	4.32769	1.48543	1.25701	AT5G60980	nuclear transport factor 2, putative, expressed
comp47783_c1	comp47783_c1_seq1,comp47783_c1_seq2,comp47783_c1_seq3,comp47783_c1_seq4	0	0	0.584963	1.26903	0	0	0	0	0.650765	0	0	0	0	0	0	0	0	0	0	0	0	0	0	0	AT5G60970	TCP family transcription factor, putative, expressed
comp45556_c0	comp45556_c0_seq1	0	0	0	0	0	0	0	0.0565835	0	0.250962	0.910733	0	0	0	0	0.545968	0.887525	0	0.485427	0	0	0.757023	0.0976108	1.98185	AT5G60960	PPR repeat domain containing protein, putative, expressed
comp45556_c2	comp45556_c2_seq1,comp45556_c2_seq2,comp45556_c2_seq3	0.722466	1.50589	0.454176	1.50589	1.04963	0.15056	0.422233	1.3505	1.18903	0.847997	1.69153	1.32769	2.0072	2.23879	1.80735	0.678072	2.0036	1.83188	1	2.80941	2.16672	2.36177	2.51854	2.93357	AT5G60960	PPR repeat domain containing protein, putative, expressed
comp45267_c0	comp45267_c0_seq1	5.12557	4.70819	3.41278	3.75382	2.41954	1.63691	5.4002	4.69988	3.58856	4.54967	4.04264	4.0072	3.28983	3.74416	5.22458	5.56041	3.926	3.71809	3.73118	4.71973	4.44162	4.50271	3.10936	2.81558	AT5G60960	PPR repeat domain containing protein, putative, expressed
comp43518_c0	comp43518_c0_seq1	3.01257	1.41143	1.12433	1.54597	1.43829	1.3505	2.60644	0.871844	1.88753	3.39232	3.32625	3.04614	2.37573	1.85599	3.45286	3.58496	2.0036	1.66448	1.18269	3.39643	3.20163	3.49697	1.58015	0.895303	AT5G60940	WD domain, G-beta repeat domain containing protein, expressed
comp25574_c0	comp25574_c0_seq1,comp25574_c0_seq2,comp25574_c0_seq3,comp25574_c0_seq4	0.432959	2.02148	0.176323	0.321928	0	0	1.64616	2.33056	0	0	0	0	0	0	0	0	0	0	0	0	0	0	0	0	AT5G60930	kinesin motor domain containing protein, putative, expressed
comp41513_c0	comp41513_c0_seq1	0	5.63894	0	4.70321	0	0	0.333424	5.97016	3.33342	0	0	0	0	0	0	0	0	0	0	0	0	0	0	0	AT5G60920	COBRA, putative, expressed
comp41513_c1	comp41513_c1_seq1	0	4.55643	0	4.30597	0	0	0	5.34944	2.90881	0	0	0	0	0	0	0	0	0	0	0	0	0	0	0	AT5G60920	COBRA, putative, expressed
comp51320_c0	comp51320_c0_seq1	7.11061	3.83996	1.1375	3.81967	3.44095	2.98368	6.84912	3.76341	1.7866	5.38232	5.45088	4.57713	4.37434	3.20789	6.2854	6.66064	3.76235	3.90497	5.19731	5.26529	5.3194	4.65134	3.93074	4.06091	AT5G60920	COBRA, putative, expressed
comp46594_c0	comp46594_c0_seq1	3.49697	2.24489	0	1.07724	2.01078	0	4.35755	1.60407	1.91456	4.27947	5.58406	5.50239	1.55582	3.0321	2.64616	3.48027	5.3799	2.67129	1.32769	3.39506	5.68958	5.55029	3.06523	2.3505	AT5G60900	receptor-like protein kinase, putative, expressed
comp52188_c0	comp52188_c0_seq1,comp52188_c0_seq2	2.70929	1.03562	0.201634	0	1.38957	0.422233	3.3978	0	0	2.14405	3.20945	2.33056	0.879706	0.871844	0.62293	1.82782	3.97269	0.678072	1.9855	0.0703893	2.71589	2.80735	2.73335	1.25096	AT5G60900	receptor-like protein kinase, putative, expressed
comp52927_c0	comp52927_c0_seq1,comp52927_c0_seq2,comp52927_c0_seq3	2.46467	1.7866	0	0.400538	0.263034	0	2.07039	0	0	3.48543	4.7703	4.83036	0	1.52607	3.41414	4.38888	3.02857	0	0.807355	1.53107	4.63807	4.5601	0.933573	1.0072	AT5G60900	receptor-like protein kinase, putative, expressed
comp39835_c0	comp39835_c0_seq1	0	0	0	0	0	0	0	0	0	0	0	0	0	0	0	0	0	0	0	0	0	0.0703893	0	0	AT5G60900	receptor-like protein kinase, putative, expressed
comp8076_c0	comp8076_c0_seq1	0	0	0	0	0	0	0	0	0	0	0	0	0	0	0	0	0	0	0	0	0	0	0	0	AT5G60900	receptor-like protein kinase, putative, expressed
comp16363_c0	comp16363_c0_seq1	1.07039	2.86394	0	0	0	0	2.43029	0	0	5.0237	5.88996	5.83491	0.584963	0	1.86394	2.71149	1.1177	0	0	3.03562	4.36737	5.06609	0.978196	0	AT5G60900	receptor-like protein kinase, putative, expressed
comp24469_c0	comp24469_c0_seq1	0	0	0	0.669027	0	0	1.774	0	0	0	0	0	0	2.17313	2.97085	2.95047	2.26003	0	0.713696	0.659925	2.75489	2.86394	0.226509	1.22651	AT5G60900	receptor-like protein kinase, putative, expressed
comp24469_c1	comp24469_c1_seq1	0	0	0	0.495695	0	0	2.06695	0	0	0	0	0	0	2.22959	3.27947	2.80323	2.4957	0	1.10434	1.32193	2.7137	2.71809	0	0.887525	AT5G60900	receptor-like protein kinase, putative, expressed
comp38597_c0	comp38597_c0_seq1	3.43029	0	0	0	0	0	0.545968	0	0	1.91456	0	0.739848	0	0	2.94298	4.02591	0.15056	0	0	1.35614	2.98185	2.38681	0	0	AT5G60900	receptor-like protein kinase, putative, expressed
comp46355_c0	comp46355_c0_seq1	0	0	3.20789	0.739848	2.02148	0	0	0	3.18269	0	0	0	0	0	0	0	0	0	0	0	0	0	0	0	AT5G60900	receptor-like protein kinase, putative, expressed
comp46355_c1	comp46355_c1_seq1	0	0	2.4957	0	0.757023	0	0	0	2.60407	0	0	0	0	0	0	0	0	0	0	0	0	0	0	0	AT5G60900	receptor-like protein kinase, putative, expressed
comp46355_c2	comp46355_c2_seq1	0	0	2.12763	0	0.978196	0	0	0	3.27501	0	0	0	0	0	0	0	0	0	0	0	0	0	0	0	AT5G60900	receptor-like protein kinase, putative, expressed
comp48921_c1	comp48921_c1_seq1,comp48921_c1_seq2	1.37851	0	0	0	0	0	0.925999	0	0	1.0635	1.83592	1.63691	0	0.15056	0.887525	0.831877	0.201634	0	0	1.70929	1.81147	1.22651	0	0	AT5G60900	receptor-like protein kinase, putative, expressed
comp49823_c0	comp49823_c0_seq1	1.8679	0	0	0	0	0	0	0	0	2.17313	1.0072	0	0	0	1.15704	0	0	0	0	0.807355	0.799087	0	0	0	AT5G60900	receptor-like protein kinase, putative, expressed
comp49823_c1	comp49823_c1_seq1	0.925999	0	0	0	0	0	0	0	0	2.17313	1.70044	0	0	0	1.31615	0	0	0	0	1.5509	0.748461	0	0	0	AT5G60900	receptor-like protein kinase, putative, expressed
comp49823_c2	comp49823_c2_seq1	1.52105	0	0	0	0	0	0	0	0	2.42223	1.4957	0	0	0	1.14405	0	0	0	0	1.02857	0.799087	0	0	0	AT5G60900	receptor-like protein kinase, putative, expressed
comp52188_c1	comp52188_c1_seq1	1.15704	0	0	0	0.214125	0	1	0	0	0	1.76553	0.807355	0	0	0	0	1.926	0	0.536053	0	0.748461	1.20163	0.454176	0	AT5G60900	receptor-like protein kinase, putative, expressed
comp52403_c0	comp52403_c0_seq1,comp52403_c0_seq2,comp52403_c0_seq3,comp52403_c0_seq4,comp52403_c0_seq5	3.13422	1.50589	0	0.970854	0	0	2.79909	0	1.62761	3.64501	4.41414	4.62176	0.0565835	2.74846	4.51916	3.24489	2.27202	0	0	3.39232	5.12887	4.62117	0	0.594549	AT5G60900	receptor-like protein kinase, putative, expressed
comp36802_c0	comp36802_c0_seq1	0	0	0	0	0	0	0	0	0	0	0	0	0	0	0	0	0	0	0	0	0	0	0.650765	0	AT5G60900	receptor-like protein kinase, putative, expressed
comp41480_c0	comp41480_c0_seq1,comp41480_c0_seq2,comp41480_c0_seq3,comp41480_c0_seq4	1.05658	0.713696	0.238787	1.15056	1.02857	0.669027	1.99277	1.22033	0.389567	1.81967	1.68257	1.42761	0	0.505891	2.71809	2.78869	0.782409	0	0.847997	2.06005	1.80735	2.12102	0.111031	0.0285692	AT5G60870	E3 ubiquitin-protein ligase HERC2, putative, expressed
comp31465_c0	comp31465_c0_seq1	3.10266	2.20477	0	0.443607	0.432959	0.575312	1.87184	2.9542	1.03562	1.70929	1.41684	1.9486	0	0.978196	2.57773	2.04963	1.72683	1.01436	0	1.09761	1.45943	0.879706	0.632268	1.43296	AT5G60860	ras-related protein, putative, expressed
comp31465_c1	comp31465_c1_seq1	2.79494	1.49057	0	1.80323	0.739848	0.0976108	0.933573	2.82171	0	0.226509	0.565597	0.485427	0	0	1.56071	0.879706	1.31615	1.54102	0	0.367371	0.62293	1.28096	0	1.63691	AT5G60860	ras-related protein, putative, expressed
comp52253_c0	comp52253_c0_seq1,comp52253_c0_seq10,comp52253_c0_seq11,comp52253_c0_seq12,comp52253_c0_seq13,comp52253_c0_seq14,comp52253_c0_seq15,comp52253_c0_seq16,comp52253_c0_seq17,comp52253_c0_seq18,comp52253_c0_seq19,comp52253_c0_seq2,comp52253_c0_seq3,comp52253_c0_seq4,comp52253_c0_seq5,comp52253_c0_seq6,comp52253_c0_seq7,comp52253_c0_seq8,comp52253_c0_seq9	7.99695	8.17303	8.36523	8.28679	7.60377	7.29545	7.38543	9.03329	8.1469	7.79993	7.98641	7.70522	7.91217	8.12944	8.0872	8.41464	7.98721	8.44037	8.00028	7.31895	8.18795	8.00512	8.13242	7.9909	AT5G60860	ras-related protein, putative, expressed
comp47423_c2	comp47423_c2_seq1,comp47423_c2_seq2,comp47423_c2_seq3,comp47423_c2_seq4,comp47423_c2_seq5	3.04264	0	0.0840643	2.79494	0.321928	1.73118	4.51538	0	0.963474	2.67807	1.68257	3.46336	3.03034	0	2.58015	1.80735	2.28392	1.64155	0.485427	1.76553	1.9855	4.12267	1.33342	0	AT5G60850	dof zinc finger domain containing protein, putative, expressed
comp44269_c0	comp44269_c0_seq1	7.2538	3.82579	0	4.96671	2.23266	0.782409	4.90785	6.53792	1.92979	0.238787	0	0	2.66676	2.07724	1.1177	0.475085	3.85997	3.22959	5.97705	0.443607	0.0565835	0	5.45483	3.8748	AT5G60800	heavy metal-associated domain containing protein, expressed
comp38590_c0	comp38590_c0_seq1,comp38590_c0_seq2,comp38590_c0_seq3,comp38590_c0_seq4,comp38590_c0_seq5	6.2182	2.19849	0	3.42223	0	0	4.07039	4.63052	0	1.94111	1.3505	0	1.29278	0.454176	0.214125	0.863938	1.90304	0.0703893	2.19535	1.77821	1.39506	0	0.505891	0	AT5G60800	heavy metal-associated domain containing protein, expressed
comp33411_c0	comp33411_c0_seq1	4.42694	2.41143	0	0	0	0	4.20633	3.76765	0	2.21412	2.97085	1.55582	0	0	0.124328	0	0	0	0	1.99277	2.17313	0.238787	0	0	AT5G60800	heavy metal-associated domain containing protein, expressed
comp37223_c0	comp37223_c0_seq1,comp37223_c0_seq2	10.2824	8.64951	9.41414	9.38761	9.20618	8.53512	10.1844	7.74591	9.32105	10.7336	10.9679	9.40171	10.0617	9.9661	10.0448	9.4034	9.49083	9.68682	9.83835	11.1763	11.1337	10.7774	10.0572	10.2827	AT5G60790	ABC transporter, ATP-binding protein, putative, expressed
comp22757_c0	comp22757_c0_seq1	3.57168	3.79909	3.12598	2.57046	3.01436	2.43563	3.50843	3.69822	2.33056	2.99639	2.92029	1.91073	3.74953	3.27947	2.07382	3.40735	3.59694	2.55582	2.70708	2.61824	2.91073	2.76341	3.1811	3.21257	AT5G60790	ABC transporter, ATP-binding protein, putative, expressed
comp35941_c0	comp35941_c0_seq1	0	0	0	0	0	0	0	0	0	0	0	0	0	0	0	0	0	0	0	0	0	0	0	0	AT5G60770	transporter, major facilitator family, putative, expressed
comp860959_c0	comp860959_c0_seq1	0	0	0	0	0	0	0	0	0	0	0	0	0	0	0	0	0	0	0	0	0	0	0	0	AT5G60760	2-phosphoglycerate kinase-related, putative, expressed
comp49106_c1	comp49106_c1_seq1	0	0	0	0	0	0	0	0.0565835	0	0	0.176323	0	0.422233	1.20789	0	0	0	0.757023	0.807355	0.978196	0.495695	1.63227	0.83996	0.9855	AT5G60760	2-phosphoglycerate kinase-related, putative, expressed
comp45999_c0	comp45999_c0_seq1	4.26754	4.78293	3.63923	4.96255	4.33271	3.65535	3.9279	4.92552	4.24717	4.25323	4.32409	3.44758	5.85972	5.40293	4.38819	4.35966	4.38888	5.86938	4.93876	4.63807	4.29572	4.38336	5.04308	4.94205	AT5G60750	CAAX amino terminal protease family protein, putative, expressed
comp34130_c0	comp34130_c0_seq1,comp34130_c0_seq2	0	0	0	0	0	0	0	0	0	0	0	0	0	0	0	0	0.333424	0	0.286881	0	0	0	0	0	AT5G60740	white-brown complex homolog protein, putative, expressed
comp774664_c0	comp774664_c0_seq1	0	0	0	0	0	0	0	0	0	0	0	0	0	0	0	0.536053	0	0	1.44361	0	0	0	0	0	AT5G60740	white-brown complex homolog protein, putative, expressed
comp861761_c0	comp861761_c0_seq1	0	0	0	0	0	0	0	0	0	0	0	0	0	0	0	0	0	0	1.65076	0	0	0	0	0	AT5G60740	white-brown complex homolog protein, putative, expressed
comp892209_c0	comp892209_c0_seq1	1.76977	0	0	0	0	0	0.0143553	0	0	0	0	0	0	0	0	0	0	0	0	0	0	0	0	0	AT5G60720	expressed protein
comp23154_c0	comp23154_c0_seq1	5.54504	3.01078	2.95791	5.32229	5.59515	5.52388	5.19219	3.10266	2.23573	4.10434	3.36877	2.79701	5.63343	5.90881	5.17513	4.97453	4.71039	6.69432	6.9542	4.32912	4.91552	4.8846	6.11416	6.13771	AT5G60710	zinc finger family protein, putative, expressed
comp16447_c1	comp16447_c1_seq1	0	0	0	0	0	0	2.23266	0.0976108	0	0	0.226509	0	0.0565835	0	1.37295	0.275007	0.124328	0	0	0.757023	0	0.214125	0	0	AT5G60710	zinc finger family protein, putative, expressed
comp42271_c0	comp42271_c0_seq1	0	2.64847	0	1.76977	0	0	2.77189	3.18587	0	0	0	0	0	0	0	0	0	0	0	0	0	0	0	0	AT5G60710	zinc finger family protein, putative, expressed
comp27384_c1	comp27384_c1_seq1	1.22033	0	0	0	0	0.0565835	2.5509	1.22651	0	0.505891	0.0285692	0	0.0285692	0	0.918386	1.23266	0	0	0	1.40599	0.765535	0	0	0	AT5G60710	zinc finger family protein, putative, expressed
comp27384_c0	comp27384_c0_seq1	0	0.464668	0	0	0	0	2.21723	0	0	0	0	0	0	0	0.0840643	0.575312	0	0	0	0	0	0	0	0	AT5G60710	zinc finger family protein, putative, expressed
comp48577_c1	comp48577_c1_seq1,comp48577_c1_seq2,comp48577_c1_seq3,comp48577_c1_seq4	3.83086	0	3.14893	2.08066	0.0840643	1.16993	0.0143553	0	2.22959	0	0	0	2.79701	7.52168	3.43563	2.66221	5.16993	5.22072	5.85798	0	0	0	6.18804	6.93852	AT5G60700	expressed protein
comp52096_c0	comp52096_c0_seq1,comp52096_c0_seq2,comp52096_c0_seq3,comp52096_c0_seq4,comp52096_c0_seq5,comp52096_c0_seq6	4.35826	4.62994	2.50589	3.71039	3.94767	4.6094	5.03738	5.29572	2.62761	4.00809	4.42492	3.15218	5.38405	4.63343	4.41007	3.78869	3.87184	5.07553	5.89603	5.38888	5.36877	5.17393	6.41193	5.72165	AT5G60690	START domain containing protein, expressed
comp37539_c0	comp37539_c0_seq1	4.95791	4.84449	4.88801	6.14507	4.82579	5.65076	6.3637	5.80787	5.78921	2.80529	3.15381	2.90881	3.57652	4.1035	2.88166	0.584963	2.96901	4.38819	5.18349	4.3978	3.37156	3.36177	5.46271	5.26754	AT5G60680	DUF584 domain containing protein, putative, expressed
comp50042_c0	comp50042_c0_seq1,comp50042_c0_seq2,comp50042_c0_seq3,comp50042_c0_seq4,comp50042_c0_seq5,comp50042_c0_seq6	8.81224	8.18289	6.7974	7.58976	6.5935	6.15015	8.49733	8.48868	6.82171	8.69659	8.80945	8.58605	7.83662	7.50589	8.72161	9.40727	7.6037	8.47776	7.54141	8.72011	8.64494	8.4395	6.94895	6.50303	AT5G60670	L11 domain containing ribosomal protein, putative, expressed
comp34072_c0	comp34072_c0_seq1	0	6.19101	0	0.226509	0	0	0	6.64616	0	0	0	0	0	0	0	0	0	0	0	0	0	0	0	0	AT5G60660	aquaporin protein, putative, expressed
comp33878_c0	comp33878_c0_seq1	7.502	5.79207	3.20006	5.59991	4.23802	3.59096	5.91193	7.49073	4.29793	6.64616	6.39506	6.74483	3.20945	4.50462	6.25115	6.28059	5.24146	3.70377	4.32625	5.36492	6.05289	6.62512	4.09592	3.99186	AT5G60640	OsPDIL1-4 protein disulfide isomerase PDIL1-4, expressed
comp16655_c0	comp16655_c0_seq1	0.632268	0	0	0	1.59932	0	0.887525	0.757023	0	0.545968	0.464668	0.903038	0.713696	0.275007	0.613532	0.0976108	0	0.31034	1.09085	1.26303	0	0.464668	0	0	AT5G60620	acyltransferase, putative, expressed
comp41467_c1	comp41467_c1_seq1	0.773996	1.8953	1.10434	0	0.575312	0.0426443	1.94486	0.739848	0.400538	1.69599	2.10769	1.92979	2.33342	1.24489	0.594549	1.73985	0.807355	0.286881	1.22033	2.35896	1.13093	2.60644	0.367371	0	AT5G60620	acyltransferase, putative, expressed
comp19073_c0	comp19073_c0_seq1	5.81019	5.87995	5.59425	5.8846	5.1152	4.64443	5.779	5.88996	5.68398	6.20477	5.84273	5.60318	5.78031	5.53263	5.90328	5.51349	5.54874	5.31904	5.46532	5.87234	5.58225	5.8716	5.34483	5.47508	AT5G60620	acyltransferase, putative, expressed
comp37173_c0	comp37173_c0_seq1,comp37173_c0_seq2,comp37173_c0_seq3	5.60466	3.77821	2.55336	4.76182	3.23879	2.37295	5.91695	2.56803	3.37851	7.17911	7.37972	6.90797	5.9939	5.80632	6.7286	6.46238	7.18041	6.12019	5.47379	7.68867	7.67582	8.06975	6.34625	6.10329	AT5G60600	hydroxymethylbutenyl 4-diphosphate synthase, putative, expressed
comp49782_c0	comp49782_c0_seq1,comp49782_c0_seq2,comp49782_c0_seq3,comp49782_c0_seq4	1.47508	2.14731	2.57773	1.91456	1.40054	0.765535	1.64616	2.23879	1.97453	2.65764	3.16993	3.57046	2.12102	2.06695	3.98185	3.63459	2.70487	2.26003	1.91073	3.36317	3.848	3.0268	3.1635	1.83188	AT5G60590	Sua5/YciO/YrdC/YwlC family protein, putative, expressed
comp43789_c0	comp43789_c0_seq1,comp43789_c0_seq2,comp43789_c0_seq3,comp43789_c0_seq4,comp43789_c0_seq5,comp43789_c0_seq6	6.13443	4.68313	4.95047	4.92172	4.07468	4.79546	5.44427	4.12184	3.53232	3.16511	3.10601	3.23573	5.40156	5.63604	2.23266	3.47379	6.01525	4.67299	6.41244	3.51475	2.93168	3.9982	4.61412	4.55029	AT5G60580	zinc finger, C3HC4 type, domain containing protein, expressed
comp33330_c0	comp33330_c0_seq1,comp33330_c0_seq2,comp33330_c0_seq3,comp33330_c0_seq4	0	0.0285692	2.30451	2.29278	2.56803	2.23573	2.20477	0	3.11603	1.52607	0.782409	0	0.389567	0	1.33342	0.604071	0	0	0	2.54844	0.963474	0	0	0	AT5G60580	zinc finger, C3HC4 type, domain containing protein, expressed
comp42270_c0	comp42270_c0_seq1	4.22419	3.78764	1.81558	3.39094	3.43162	2.8339	4.76022	4.07125	2.92979	4.80839	4.87873	4.63052	3.86592	4.39094	4.84046	5.19061	4.7148	3.78241	4.51665	4.65076	4.80116	4.853	3.69933	3.85798	AT5G60580	zinc finger, C3HC4 type, domain containing protein, expressed
comp38330_c0	comp38330_c0_seq1	1.80735	1.38405	0	1.43296	0.555816	0	0	1.52105	1.28688	0	0	0	0	0	1.07039	1.07724	0	0	0	0	0	0	0	0	AT5G60570	OsFBK15 - F-box domain and kelch repeat containing protein, expressed
comp43121_c0	comp43121_c0_seq1	0	4.12763	0	0	0	0	0.62293	3.53605	0	0	0	0	0	0	0	0	0	0	0	0	0	0	0	0	AT5G60570	OsFBK15 - F-box domain and kelch repeat containing protein, expressed
comp42720_c0	comp42720_c0_seq1	3.70266	1.82782	0.454176	2.59694	1.74416	0.722466	2.82171	1.90689	1.77821	2.50589	2.65076	2.75061	1.05658	2.24489	2.8339	3.63575	3.01792	1.36177	1.42223	2.15381	2.82579	2.48027	1.81147	1.79909	AT5G60570	OsFBK15 - F-box domain and kelch repeat containing protein, expressed
comp51041_c0	comp51041_c0_seq1,comp51041_c0_seq2,comp51041_c0_seq3	3.87873	3.61941	3.26003	3.91169	3.74093	3.07382	3.6565	3.66903	3.40054	4.44626	4.62877	4.38543	4.79805	4.99729	4.62352	4.7845	4.67356	4.95745	4.63052	4.7148	5.15623	5.05832	4.56438	4.33271	AT5G60550	CAMK_KIN1/SNF1/Nim1_like.18 - CAMK includes calcium/calmodulin depedent protein kinases, expressed
comp36197_c0	comp36197_c0_seq1	0.847997	2.15381	0	1.15704	0	0	2.13422	1.95977	0.333424	1.84398	1.94486	1.20789	0.575312	0.0565835	2.28688	2.38405	0.475085	0.879706	0.790772	2.488	2.9486	1.99639	0.411426	0	AT5G60550	CAMK_KIN1/SNF1/Nim1_like.18 - CAMK includes calcium/calmodulin depedent protein kinases, expressed
comp21612_c0	comp21612_c0_seq1	4.58736	3.76235	2.8679	3.79701	4.14323	3.14731	4.19928	3.88947	3.96347	5.29572	4.61294	4.44361	4.01346	3.29866	4.94205	4.92362	3.0993	3.75168	4.01078	5.1375	4.69877	4.42089	3.72465	3.04789	AT5G60540	pyridoxal biosynthesis protein PDX2, putative, expressed
comp26634_c0	comp26634_c0_seq1	0	0	0	0	0	0	3.3147	0	0	0	0	0	0	0	0	0	0	0	0	0	0	0	0	0	AT5G60480	ZF-HD protein dimerisation region containing protein, expressed
comp42055_c1	comp42055_c1_seq1,comp42055_c1_seq2	5.65821	6.66349	6.2604	6.14873	4.83895	4.4489	5.30415	6.72137	5.47768	6.52982	6.34554	5.84599	5.30816	4.69042	5.96371	6.26134	5.26115	5.6153	4.70764	5.97315	6.21062	6.0917	5.42122	5.09635	AT5G60460	protein transport protein Sec61 subunit beta, putative, expressed
comp42055_c0	comp42055_c0_seq1	3.68482	4.21179	3.93168	3.98368	3.45681	2.53854	3.27202	4.83289	3.91265	4.82883	4.72247	4.08491	2.58736	3.7148	4.3147	4.46923	3.56682	3.26454	2.51349	3.79494	4.37782	3.96255	2.73985	3.14893	AT5G60460	protein transport protein Sec61 subunit beta, putative, expressed
comp28443_c0	comp28443_c0_seq1	0	0.0285692	0.321928	0	0	0	0	0	0.722466	0	0	0	0	0	1.20789	0.298658	0	0	0	0	0.823749	0.238787	0	1.27501	AT5G60460	protein transport protein Sec61 subunit beta, putative, expressed
comp41923_c0	comp41923_c0_seq1,comp41923_c0_seq2,comp41923_c0_seq3	4.65076	6.1819	4.98504	5.58466	5.03342	4.46467	4.46205	6.65134	5.05355	4.75382	4.55397	4.61765	4.3067	4.71205	4.71534	5.27687	4.60999	4.83441	4.91648	4.5373	4.66334	4.51096	4.11353	4.57833	AT5G60460	protein transport protein Sec61 subunit beta, putative, expressed
comp43913_c1	comp43913_c1_seq1,comp43913_c1_seq2,comp43913_c1_seq3,comp43913_c1_seq4,comp43913_c1_seq5,comp43913_c1_seq6,comp43913_c1_seq7,comp43913_c1_seq8	2.38957	3.52356	3.38819	3.66334	3.29131	2.47768	3.08746	3.54967	3.9514	3.07895	3.52105	2.60644	4.11103	3.91265	3.45418	2.95977	3.7845	3.69822	2.90497	4.01703	4.32481	4.09761	3.37712	3.33342	AT5G60410	ATSIZ1/SIZ1, putative, expressed
comp51901_c0	comp51901_c0_seq1,comp51901_c0_seq2,comp51901_c0_seq3,comp51901_c0_seq4,comp51901_c0_seq5,comp51901_c0_seq6,comp51901_c0_seq7,comp51901_c0_seq8,comp51901_c0_seq9	4.81301	4.07895	3.22342	4.40735	4.0798	3.76871	5.10769	4.35826	4.17871	4.70377	5.09761	4.23955	5.16027	5.60585	5.44956	4.94439	5.15462	5.33664	5.04527	5.5292	6.66249	5.73308	5.29572	5.43863	AT5G60410	ATSIZ1/SIZ1, putative, expressed
comp43913_c0	comp43913_c0_seq1	1.66903	2.34767	1.58976	2.86394	2.37573	2.22033	2.42761	3.15704	3.22342	2.56071	2.51349	1.7866	2.99095	2.21412	2.33628	2.04264	2.84398	2.72901	2.26303	3.07553	3.83592	3.23726	2.80941	2.36737	AT5G60410	ATSIZ1/SIZ1, putative, expressed
comp52110_c0	comp52110_c0_seq1	3.20633	1.37851	0	0	0.124328	0	0	0	1.18903	0	0	0	0	0.176323	0	0	0	0	0	0	0	0	0	0	AT5G60390	elongation factor Tu, putative, expressed
comp11897_c0	comp11897_c0_seq1	0	0	0	0	0	0	0	0	0	0	0	0	0	0	0	0	0	0	0	0	0	0	0	0	AT5G60390	elongation factor Tu, putative, expressed
comp551421_c0	comp551421_c0_seq1	0	0	0	0	0.823749	2.24184	0	0	0	0	0	0	0	0	0	0	0	0	0	0	0	0	0	0	AT5G60390	elongation factor Tu, putative, expressed
comp37457_c0	comp37457_c0_seq1	9.75726	7.83687	5.73769	7.52591	7.21043	6.48107	9.06525	8.85593	5.76898	9.14555	9.26714	9.34804	6.56301	7.76514	9.51883	10.9411	8.97327	7.22564	6.51444	8.55217	9.79572	9.13435	6.73958	6.8315	AT5G60390	elongation factor Tu, putative, expressed
comp37457_c2	comp37457_c2_seq1	9.07304	7.19298	5.06996	6.76845	6.37191	5.82375	8.22516	8.22964	4.80787	8.49153	8.6182	8.75485	5.89748	6.96081	8.8097	10.2139	8.45775	6.59455	5.58045	7.79675	9.04914	8.38513	5.79883	6.03628	AT5G60390	elongation factor Tu, putative, expressed
comp52510_c0	comp52510_c0_seq1,comp52510_c0_seq10,comp52510_c0_seq11,comp52510_c0_seq12,comp52510_c0_seq13,comp52510_c0_seq14,comp52510_c0_seq15,comp52510_c0_seq16,comp52510_c0_seq17,comp52510_c0_seq18,comp52510_c0_seq19,comp52510_c0_seq2,comp52510_c0_seq20,comp52510_c0_seq21,comp52510_c0_seq22,comp52510_c0_seq23,comp52510_c0_seq24,comp52510_c0_seq25,comp52510_c0_seq26,comp52510_c0_seq27,comp52510_c0_seq28,co…	11.8833	11.8795	10.1737	11.2868	10.5651	10.267	12.0085	11.8692	10.1936	12.2593	12.2577	11.6803	10.9102	11.0843	12.1327	12.3355	11.3651	11.5558	11.6464	12.0372	11.9285	11.8662	10.342	10.1909	AT5G60390	elongation factor Tu, putative, expressed
comp34464_c0	comp34464_c0_seq1	0.739848	0	0.0285692	0	0	0	0.0565835	0.887525	0.321928	0	0	0	0.555816	0.650765	1.17632	1.10434	0	0.879706	0	0	1.09761	0.790772	0.389567	0	AT5G60370	expressed protein
comp49390_c0	comp49390_c0_seq1	8.63546	5.91265	5.35226	6.37469	7.07371	6.71809	8.68296	3.8268	5.8387	8.84825	7.75308	8.14486	8.52368	8.43146	9.5441	9.00677	8.292	8.64857	9.49362	8.2385	8.30934	8.94424	8.6436	8.71174	AT5G60360	oryzain gamma chain precursor, putative, expressed
comp23120_c0	comp23120_c0_seq1	3.64386	3.51475	3.31615	3.79077	1.49057	2.21412	3.55336	3.71809	2.67807	3.16993	3.20006	2.9279	0.773996	1.89918	2.54844	3.74416	2.61824	3.44493	2.26003	2.78031	3.4957	3.09761	2.59932	1.90304	AT5G60340	adenylate kinase isoenzyme 6, putative, expressed
comp39683_c0	comp39683_c0_seq1	3.774	3.03562	2.81352	3.53481	2.96717	1.68257	4.20633	4.1035	3.44228	3.12433	3.20163	2.926	2.53854	1.75275	2.78869	3.49697	2.86592	2.84197	2.04963	3.36877	3.62877	3.25248	2.8679	2.4489	AT5G60340	adenylate kinase isoenzyme 6, putative, expressed
comp36994_c0	comp36994_c0_seq1	5.58195	6.25758	5.4522	5.91743	5.53916	5.17353	5.84474	6.48398	4.81455	6.37121	6.30706	5.99367	5.3579	5.52168	5.93192	6.24679	5.7241	5.56316	5.44923	5.80323	6.04089	5.83971	5.18428	5.35438	AT5G60340	adenylate kinase isoenzyme 6, putative, expressed
comp40571_c0	comp40571_c0_seq1	0.0565835	1.69599	0	0.0840643	0	0	0.773996	1.14405	0	1.33914	0.941106	0.739848	0	0	1.30451	1.33914	0	0	0.432959	1.0635	0.584963	1.0072	0	0	AT5G60335	kinase, pfkB family, putative, expressed
comp48431_c1	comp48431_c1_seq1,comp48431_c1_seq2	5.86617	6.51964	5.20867	5.74551	5.20163	4.69877	5.9939	5.65964	5.51538	6.41583	6.35438	5.90809	6.17353	6.08619	5.90689	5.60437	5.69181	6.11936	5.75435	6.21004	6.06307	6.04527	5.80168	5.82222	AT5G60250	IBR domain containing protein, expressed
comp50325_c0	comp50325_c0_seq1,comp50325_c0_seq2	0.454176	1.62293	0.790772	1.15056	0.0565835	0	1.35614	2.31325	1.3505	0.516015	1.38405	0	2.7845	2.64386	1.08406	0.176323	0.85599	2.19219	1.75275	2.28688	2.19849	1.69599	2.06695	2.0635	AT5G60230	tRNA-splicing endonuclease subunit Sen2, putative, expressed
comp39441_c0	comp39441_c0_seq1	1.31034	0.9855	0.238787	0.918386	0	0.879706	1.20163	1.69153	0	0	0	0	0	0	0	0	0	0	0	0	0	0	0	0	AT5G60210	myosin heavy chain-related, putative, expressed
comp51833_c2	comp51833_c2_seq1,comp51833_c2_seq10,comp51833_c2_seq11,comp51833_c2_seq12,comp51833_c2_seq13,comp51833_c2_seq14,comp51833_c2_seq15,comp51833_c2_seq16,comp51833_c2_seq17,comp51833_c2_seq18,comp51833_c2_seq19,comp51833_c2_seq2,comp51833_c2_seq20,comp51833_c2_seq21,comp51833_c2_seq22,comp51833_c2_seq3,comp51833_c2_seq4,comp51833_c2_seq5,comp51833_c2_seq6,comp51833_c2_seq7,comp51833_c2_seq8,comp5183…	8.11416	9.51649	7.04647	8.31655	7.96301	7.68264	9.46866	9.16033	7.79207	7.83876	7.85953	7.12598	9.02234	7.99989	8.40075	8.08778	7.64306	9.35724	9.15413	8.19131	7.57652	7.73078	8.1336	8.32107	AT5G60200	dof zinc finger domain containing protein, putative, expressed
comp34669_c1	comp34669_c1_seq1,comp34669_c1_seq2	1.52607	0.275007	0.831877	2.11103	1.78241	1.75275	1.80735	1.87971	2.30451	1.53605	2.33628	1.95233	4.14486	3.32193	3.16993	1.86394	3.15381	3.12433	3.26153	3.18587	3.19692	3.47897	3.35473	3.56682	AT5G60170	RNA recognition motif containing protein, putative, expressed
comp38535_c0	comp38535_c0_seq1,comp38535_c0_seq2	5.50875	5.64126	4.22188	5.17073	4.86047	4.57046	5.83794	5.70515	4.7137	6.27202	6.1336	5.72	5.81378	5.90785	5.79935	5.75248	5.5097	5.89482	5.79986	6.20535	6.19633	6.10413	5.83213	5.44857	AT5G60160	aspartyl aminopeptidase, putative, expressed
comp34942_c0	comp34942_c0_seq1	0	0	0	0.807355	0	0	0	0	0	0	0	0	0	0	0	0	0	0	0	0	0	0	0	0	AT5G60050	H-BTB3 - Bric-a-Brac, Tramtrack, Broad Complex BTB domain with H family conserved sequence, expressed
comp51546_c0	comp51546_c0_seq1,comp51546_c0_seq2,comp51546_c0_seq3	5.77268	6.10915	5.94533	6.70515	5.98299	5.20242	6.99005	5.62234	5.91886	6.33967	5.76977	5.47281	6.18903	5.35438	6.18269	5.48414	5.31143	5.40599	5.50176	6.13812	5.61853	5.93428	5.46761	5.60259	AT5G60050	H-BTB3 - Bric-a-Brac, Tramtrack, Broad Complex BTB domain with H family conserved sequence, expressed
comp50550_c0	comp50550_c0_seq1	1.85997	1.1635	2.9855	2.56316	1.74846	1.99639	2.59216	1.04963	2.52356	2.90881	2.20477	2.10769	1.45418	1.59932	2.60407	1.90304	1.66448	1.31615	1.9855	3.21568	2.87578	2.37016	1.23879	1.29278	AT5G60050	H-BTB3 - Bric-a-Brac, Tramtrack, Broad Complex BTB domain with H family conserved sequence, expressed
comp47753_c0	comp47753_c0_seq1	3.24793	2.76129	3.11437	3.31615	3.74846	3.42492	4.42626	3.26903	3.55336	4.24336	4.47832	3.94767	3.1127	3.67807	4.44626	4.37365	4.30816	3.848	4.0781	4.8089	4.68594	4.49442	3.89627	3.43162	AT5G60040	DNA-directed RNA polymerase III subunit RPC1, putative, expressed
comp47753_c1	comp47753_c1_seq1	2.01792	0.687061	1.83996	2.62994	3.01436	2.77189	3.73769	1.55582	2.74631	2.88947	3.28244	2.82375	1.76977	2.47508	3.41278	3.58256	3.02503	2.43029	3.21257	3.57531	4.16189	3.81558	3.16993	2.87184	AT5G60040	DNA-directed RNA polymerase III subunit RPC1, putative, expressed
comp50417_c1	comp50417_c1_seq1	0.263034	0	0	0.0840643	0	0	0	0.214125	0.963474	0	0.333424	0	0.356144	0.790772	1.58015	0	0.0143553	1.16993	1.13093	0.495695	0	1.0072	0	1.02857	AT5G60030	expressed protein
comp43652_c0	comp43652_c0_seq1,comp43652_c0_seq2,comp43652_c0_seq3,comp43652_c0_seq4	3.48027	5.03606	4.74416	3.41684	2.72028	1.8953	2.42761	3.97177	2.08746	3.96255	4.99232	4.57046	2.46205	3.54844	2.48543	4.18903	3.61353	3.3799	2.10098	2.66221	2.63691	3.34056	2.15704	1.45943	AT5G60030	expressed protein
comp50165_c0	comp50165_c0_seq1	0.963474	0	0	0	0	0	4.0321	0	0	0	0	0	0	0	0	0	0	0	0	2.43029	0	0	0	0	AT5G60020	laccase precursor protein, putative, expressed
comp691654_c0	comp691654_c0_seq1	0	0	0	0	0	0	2.02503	0	0	0	0	0	0	0	0	0	0	0	0	0.713696	0	0	0	0	AT5G60020	laccase precursor protein, putative, expressed
comp974851_c0	comp974851_c0_seq1	0	0	0	0	0	0	1.76977	0	0	0	0	0	0	0	0	0	0	0	0	0	0	0	0	0	AT5G60020	laccase precursor protein, putative, expressed
comp37644_c2	comp37644_c2_seq1	0	0	0	0	0	0	0	0	0	0	0	0	0.321928	0	0	0	0	0.333424	0	0	0	0	0	0	AT5G60010	respiratory burst oxidase, putative, expressed
comp47857_c0	comp47857_c0_seq1,comp47857_c0_seq10,comp47857_c0_seq11,comp47857_c0_seq12,comp47857_c0_seq13,comp47857_c0_seq14,comp47857_c0_seq15,comp47857_c0_seq16,comp47857_c0_seq17,comp47857_c0_seq18,comp47857_c0_seq19,comp47857_c0_seq2,comp47857_c0_seq20,comp47857_c0_seq21,comp47857_c0_seq22,comp47857_c0_seq23,comp47857_c0_seq24,comp47857_c0_seq25,comp47857_c0_seq26,comp47857_c0_seq27,comp47857_c0_seq28,co…	4.40259	3.15543	3.0036	3.08406	2.69153	2.45418	4.35614	3.0993	3.58856	4.91791	4.39575	2.9486	3.76553	3.17632	4.53605	3.49313	3.37156	3.28983	3.52607	5.01391	4.29866	3.97636	3.32625	3.23879	AT5G60010	respiratory burst oxidase, putative, expressed
comp37644_c1	comp37644_c1_seq1,comp37644_c1_seq2,comp37644_c1_seq3,comp37644_c1_seq4,comp37644_c1_seq5,comp37644_c1_seq6	0	0	1.68706	0.704872	0.214125	0	0.516015	0	2.4957	0.83996	0.687061	0	3.4957	1.60407	0.773996	0	0	3.20163	2.15381	2.41684	1.85997	1.60407	2.75061	2.10098	AT5G60010	respiratory burst oxidase, putative, expressed
comp50810_c0	comp50810_c0_seq1,comp50810_c0_seq2,comp50810_c0_seq3	2.45418	2.82375	2.83996	3.52231	2.99095	2.82985	3.08066	3.19849	3.15866	2.45943	2.65764	2.14731	2.83996	3.91648	3.53107	3.65191	3.8748	3.95791	3.74308	3.29866	3.5472	3.48414	2.58015	2.33914	AT5G59980	RNase P subunit p30, putative, expressed
comp37017_c0	comp37017_c0_seq1	5.68594	6.35579	5.0072	5.44029	4.96901	5.10769	6.12205	6.8786	4.78293	5.60377	5.86096	5.29829	4.96209	4.78293	5.98185	5.28318	4.9644	6.04941	4.75542	5.39917	4.98003	5.16511	5.58286	5.21607	AT5G59970	Core histone H2A/H2B/H3/H4 domain containing protein, putative, expressed
comp43601_c0	comp43601_c0_seq1	0.695994	0	0	0	0.863938	0	0	0	0	0	0	0	0	0	0.0976108	0	0	0.201634	0	0	0	0	0	0	AT5G59970	Core histone H2A/H2B/H3/H4 domain containing protein, putative, expressed
comp35036_c0	comp35036_c0_seq1	0	0	0	0	0	0	0	0	0	0	0	0	0	0	0	0	0	0	0	0	0	0	0	0	AT5G59970	Core histone H2A/H2B/H3/H4 domain containing protein, putative, expressed
comp51958_c1	comp51958_c1_seq1,comp51958_c1_seq2,comp51958_c1_seq3,comp51958_c1_seq4,comp51958_c1_seq5,comp51958_c1_seq6,comp51958_c1_seq7,comp51958_c1_seq8,comp51958_c1_seq9	7.363	8.43434	6.94275	7.49297	7.49705	7.6923	8.38939	8.42564	7.34092	7.02292	6.7862	6.73674	6.8363	6.46532	6.8431	6.35491	6.5435	8.02364	6.83086	7.00865	5.59186	6.27538	6.79051	6.00383	AT5G59970	Core histone H2A/H2B/H3/H4 domain containing protein, putative, expressed
comp49771_c1	comp49771_c1_seq1,comp49771_c1_seq2,comp49771_c1_seq3,comp49771_c1_seq4,comp49771_c1_seq5	5.55459	6.4116	5.50335	5.59425	6.40259	6.36964	6.5938	6.615	6.42543	5.32373	5.16872	5.04963	4.87873	5.42895	5.68145	5.6792	4.95233	5.57682	5.57319	5.59246	4.55397	4.99277	5.13791	4.45352	AT5G59970	Core histone H2A/H2B/H3/H4 domain containing protein, putative, expressed
comp52529_c0	comp52529_c0_seq1,comp52529_c0_seq10,comp52529_c0_seq11,comp52529_c0_seq12,comp52529_c0_seq13,comp52529_c0_seq14,comp52529_c0_seq15,comp52529_c0_seq16,comp52529_c0_seq17,comp52529_c0_seq18,comp52529_c0_seq19,comp52529_c0_seq2,comp52529_c0_seq20,comp52529_c0_seq21,comp52529_c0_seq22,comp52529_c0_seq23,comp52529_c0_seq24,comp52529_c0_seq25,comp52529_c0_seq26,comp52529_c0_seq27,comp52529_c0_seq28,co…	3.47768	3.72683	5.39815	5.27687	4.06781	3.2032	3.61706	3.80116	4.91169	4.14078	4.58496	3.81455	4.8674	4.50462	3.93734	3.64962	4.63517	3.96532	3.74093	4.47184	4.11936	4.49249	5.26266	5.67384	AT5G59960	expressed protein
comp48781_c0	comp48781_c0_seq1	6.62029	7.48123	6.44857	7.22072	6.87332	6.88069	7.56742	6.58436	6.58916	7.12112	7.39129	6.29572	6.4082	6.22651	6.85087	6.91313	6.09571	6.86344	6.5694	7.1375	6.77321	6.61515	6.00787	6.17951	AT5G59950	RNA recognition motif containing protein, putative, expressed
comp48901_c0	comp48901_c0_seq1	5.74953	6.73335	6.11998	6.45796	5.9528	5.42761	6.41583	6.2211	5.88557	6.26454	6.53792	5.75649	6.40327	6.49969	5.81429	6.64789	6.0148	6.81493	6.56133	6.13545	5.93711	5.94626	5.68229	5.79103	AT5G59950	RNA recognition motif containing protein, putative, expressed
comp48901_c1	comp48901_c1_seq1	6.11228	6.75328	6.49633	6.89057	6.36615	5.85375	7.10465	6.65306	6.46189	6.65277	6.82388	6.09276	6.76062	6.94193	6.43596	6.95606	6.45697	7.10978	6.98948	6.6011	6.35103	6.54164	6.20398	6.29554	AT5G59950	RNA recognition motif containing protein, putative, expressed
comp31674_c1	comp31674_c1_seq1,comp31674_c1_seq2	0	1.68706	2.90304	2.17951	2.94298	2.13093	0.485427	1.65076	2.43563	1.49057	2.14405	1.20163	2.85798	2.57773	1.73985	0.545968	2.31034	2.61353	2.66221	2.62761	2.72683	2.488	3.15704	3.54844	AT5G59950	RNA recognition motif containing protein, putative, expressed
comp31674_c0	comp31674_c0_seq1	0.189034	1.51096	2.15704	2.62059	3.0072	2.19535	0.495695	1.83592	2.17951	0.765535	1.33914	0	2.75275	2.64847	2.17313	0	1.76553	1.93357	2.82375	2.34199	2.63459	2.42761	2.94673	3.48929	AT5G59950	RNA recognition motif containing protein, putative, expressed
comp48323_c0	comp48323_c0_seq1	0	0.0703893	0	0	0	0	0.956057	0.263034	0.0143553	0.432959	0.226509	0	0	0.275007	1.24489	0.9855	0	0	0	1.40599	1.21412	0.505891	0.0426443	0	AT5G59900	PPR repeat containing protein, expressed
comp48323_c1	comp48323_c1_seq1	0.62293	0	0	0.632268	0	0	0.933573	0.275007	0	0.545968	0	0	0	0	1.26903	0.516015	0	0	0	1.04264	0.650765	1.11103	0	0	AT5G59900	PPR repeat containing protein, expressed
comp48323_c2	comp48323_c2_seq1	0	0	0	0	0	0.422233	0.687061	0	0	0	0	0	0	0	0	0	0	0	0	0	1.15704	1.38405	0.505891	0	AT5G59900	PPR repeat containing protein, expressed
comp45319_c0	comp45319_c0_seq1,comp45319_c0_seq2	9.10161	8.59816	8.48591	8.38664	7.81839	7.60244	8.81006	8.72778	8.20867	8.44211	8.271	7.83441	7.79669	8.09064	8.11473	7.87474	7.93345	7.99266	8.29898	7.94175	7.93298	7.98157	7.81698	7.74153	AT5G59890	actin-depolymerizing factor, putative, expressed
comp32077_c0	comp32077_c0_seq1	7.02956	6.30342	6.9486	6.55075	6.03518	5.76288	7.43679	5.92267	7.16561	6.88753	6.53714	6.36475	6.70915	6.35826	6.57319	6.63778	6.5806	6.77083	6.76885	6.64631	6.49617	6.55689	6.58782	6.5812	AT5G59890	actin-depolymerizing factor, putative, expressed
comp41369_c1	comp41369_c1_seq1,comp41369_c1_seq2	0.731183	4.53854	0	1.51602	0.367371	0	2.39232	5.04876	0	0	0	0	0	0	0	0	0	0	0	0	0	0	0	0	AT5G59870	Core histone H2A/H2B/H3/H4 domain containing protein, putative, expressed
comp34325_c0	comp34325_c0_seq1,comp34325_c0_seq2	7.92446	7.19219	5.27947	6.94052	5.33628	4.37921	7.0217	7.90081	5.09803	8.2196	7.9521	7.80568	5.61941	5.91337	7.97022	8.62015	7.15896	6.71973	5.93192	7.69544	7.86071	7.44642	5.51444	5.55029	AT5G59850	40S ribosomal protein S15a, putative, expressed
comp33342_c0	comp33342_c0_seq1	8.58335	8.6245	8.56682	8.11234	7.2292	7.5694	8.45236	8.97633	7.81615	9.22786	9.07208	8.25224	7.94028	7.1823	8.45442	8.86626	7.61574	8.70677	8.07943	8.80181	8.6175	8.17038	6.94837	6.60718	AT5G59850	40S ribosomal protein S15a, putative, expressed
comp61774_c0	comp61774_c0_seq1	0	1.96347	0	0.454176	0	0	0	6.29499	0	0	0	0	0	0	0	0	0	0	0	0	0	0	0	0	AT5G59845	GASR3 - Gibberellin-regulated GASA/GAST/Snakin family protein precursor, expressed
comp22156_c0	comp22156_c0_seq1	5.15785	4.03562	4.25172	3.72028	3.64039	2.17313	3.93263	6.2267	0.650765	3.38267	4.08236	2.46467	2.52105	2.80323	0.895303	3.05137	3.68145	2.40054	6.14384	1.46989	0.807355	0	4.1643	3.854	AT5G59845	GASR3 - Gibberellin-regulated GASA/GAST/Snakin family protein precursor, expressed
comp51962_c0	comp51962_c0_seq1,comp51962_c0_seq2,comp51962_c0_seq3,comp51962_c0_seq4,comp51962_c0_seq5	7.28845	6.40242	6.12205	6.57622	5.56894	5.09972	6.62863	6.86753	6.09866	7.20496	7.25361	6.9814	6.41515	6.7828	7.0365	7.19722	7.05767	6.5572	6.77952	6.47687	7.11437	7.11624	6.72574	6.66789	AT5G59840	ras-related protein, putative, expressed
comp49004_c0	comp49004_c0_seq1	5.52701	5.78686	4.82731	5.02547	4.04002	3.85997	4.94673	5.74389	5.13914	5.04221	4.29793	4.55643	3.59335	4.50716	5.27612	5.02414	4.85499	4.35403	4.22419	4.63227	4.87283	4.81352	4.62293	4.44162	AT5G59840	ras-related protein, putative, expressed
comp1204996_c0	comp1204996_c0_seq1	0	0	0	0	0	0	0	0	0	0	0	0	0	0	0	0	0.831877	0	0	0	0	0	0	0.475085	AT5G59790	domain of unknown function DUF966 domain containing protein, expressed
comp36768_c0	comp36768_c0_seq1	4.46401	0	0	1.25701	2.18903	0	1.02857	0	0	1.90304	2.40327	0.978196	0.250962	0.731183	2.08066	2.68257	4.57894	0	0.422233	0	2.75489	0.432959	2.09761	1.58496	AT5G59790	domain of unknown function DUF966 domain containing protein, expressed
comp46642_c0	comp46642_c0_seq1,comp46642_c0_seq2	1.13093	0.344828	0	0	0	0	3.99367	0	0	0.594549	0	0	0	0	0.0565835	0.0143553	0	0	0	1.38405	0.0703893	0	0	0	AT5G59790	domain of unknown function DUF966 domain containing protein, expressed
comp42235_c0	comp42235_c0_seq1,comp42235_c0_seq2	0	0	0	0.0703893	1.44361	0	0	0	0	0	0	0	4.0072	2.57046	1.70044	0	2.01078	2.41143	1.1177	0	0	1.59455	2.04264	0	AT5G59780	MYB family transcription factor, putative, expressed
comp42235_c1	comp42235_c1_seq1,comp42235_c1_seq2	0	0	0	0.111031	0.970854	0	0	0	0	0	0.604071	0	3.72356	2.02503	0.613532	0.124328	2.49057	1.91839	1.67807	0	0.250962	2.07724	1.39506	0	AT5G59780	MYB family transcription factor, putative, expressed
comp136073_c0	comp136073_c0_seq1	1.38405	0	0	0	0	0	1.59932	0	0	2.93357	2.43296	2.1635	0	0	2.43563	2.37295	0.863938	0	0	2.81558	2.92029	2.41143	0	0	AT5G59770	expressed protein
comp38481_c0	comp38481_c0_seq1	0	0	0	0	0	0	0	0	0	0.422233	0	0	0	0	0	0	0	0	0	1.30451	0	0	0	0	AT5G59750	riboflavin biosynthesis protein ribAB, chloroplast precursor, putative, expressed
comp38481_c1	comp38481_c1_seq1	0	0	0	0	0	0	0	0	0	1.38405	0	0	0.286881	0	0	0	0	0	0	1.73985	0	0	0	0	AT5G59750	riboflavin biosynthesis protein ribAB, chloroplast precursor, putative, expressed
comp26691_c1	comp26691_c1_seq1	0	0	0	0	0	0	0	0	0	0	0	0	0.9855	0.956057	0.526069	0	0	0	0	0	0	0	0	0	AT5G59740	transporter family protein, putative, expressed
comp44222_c0	comp44222_c0_seq1	3.15381	2.60407	2.79909	2.63459	2.774	1.12433	2.45681	3.0635	3.31325	2.80116	3.14893	2.97636	3.24945	3.52857	3.35755	3.65306	3.44626	3.13422	3.07895	2.82375	3.45549	3.53605	2.9855	3.49057	AT5G59740	transporter family protein, putative, expressed
comp43474_c0	comp43474_c0_seq1,comp43474_c0_seq2,comp43474_c0_seq3	6.52089	9.19414	7.10612	10.1953	10.3233	8.45236	6.61338	7.17323	6.58316	6.01056	6.849	3.94953	8.41886	7.59485	3.61589	4.7241	4.72301	5.08194	5.86369	5.27798	5.6343	5.49153	8.08507	8.48764	AT5G59720	hsp20/alpha crystallin family protein, putative, expressed
comp41854_c0	comp41854_c0_seq1,comp41854_c0_seq2,comp41854_c0_seq3	6.23554	8.5544	5.70874	6.70764	7.35764	6.43396	6.98402	7.70846	4.27724	6.33539	6.93168	5.27947	4.7126	6.22689	5.13996	6.89905	6.36545	4.16027	3.92884	5.65134	7.04144	6.05961	6.54982	7.07286	AT5G59720	hsp20/alpha crystallin family protein, putative, expressed
comp45733_c0	comp45733_c0_seq1,comp45733_c0_seq2	3.81352	6.5146	11.4023	8.84131	9.86689	9.30818	3.94673	3.13258	8.9778	4.61294	4.79701	2.21412	1.81558	4.88313	1.72683	2.88362	5.34092	1.72247	4.17632	2.26903	3.82477	3.12763	8.31958	6.88252	AT5G59720	hsp20/alpha crystallin family protein, putative, expressed
comp23864_c0	comp23864_c0_seq1	3.0036	4.70764	2.53356	3.52732	4.67299	3.0072	3.8748	4.47768	1.25701	3.6893	3.74308	2.0321	2.08746	2.54844	2.33342	3.68594	3.59574	1	1.5656	1.848	4.31759	3.06005	3.94298	4.34908	AT5G59720	hsp20/alpha crystallin family protein, putative, expressed
comp2654_c0	comp2654_c0_seq1	0	0	0	0	0	0	0	0	0	0	0	0	0	0	0.9855	1.05658	1.0635	0	0	0	0	0	0	0	AT5G59700	TKL_IRAK_CrRLK1L-1.14 - The CrRLK1L-1 subfamily has homology to the CrRLK1L homolog, expressed
comp22623_c0	comp22623_c0_seq1	7.29719	7.31361	6.01502	6.27966	5.49761	4.87627	6.16752	7.61471	6.37938	7.95152	7.70203	7.79799	6.60659	6.90833	6.9148	7.5008	6.9991	6.97062	6.39592	7.25635	6.98812	7.14883	6.34003	6.32157	AT5G59613	expressed protein
comp22704_c1	comp22704_c1_seq1	5.82375	4.14241	2.49057	3.81865	2.70929	2.50589	5.29241	3.33056	3.97545	5.82197	5.21801	5.53263	5.86987	4.55582	5.40054	5.38681	4.80993	5.84172	4.86344	5.40463	5.00809	5.46336	4.43296	3.9241	AT5G59613	expressed protein
comp22704_c0	comp22704_c0_seq1	3.63691	2.13422	0	2.0321	1.60881	0.722466	3.03562	1.3505	1.94111	4.40735	3.47249	4.41278	3.41819	2.86394	3.87283	4.25323	3.80839	3.18745	3.09761	3.20945	3.41684	3.92695	1.39506	2.15381	AT5G59613	expressed protein
comp45655_c0	comp45655_c0_seq1,comp45655_c0_seq2,comp45655_c0_seq3,comp45655_c0_seq4	1	2.56803	2.53356	2.87381	1.66448	1.25096	0.641546	2.10769	2.19849	2.26604	2.30451	2.03914	2.77189	2.73985	0.367371	1.95233	2.0036	2.43296	1.58015	1.1177	1.05658	1.81558	1.20789	0	AT5G59610	heat shock protein DnaJ, putative, expressed
comp44706_c0	comp44706_c0_seq1,comp44706_c0_seq2	3.06695	2.86196	2.1177	2.82375	3.01792	2.90497	3.56682	1.85599	3.25701	3.95606	3.85	2.83996	5.43429	3.75809	4.13914	3.76871	3.30597	3.56682	4.51854	4.66278	3.59335	3.72356	3.8748	3.78869	AT5G59610	heat shock protein DnaJ, putative, expressed
comp174_c1	comp174_c1_seq1	0	0	0	0	0.933573	0	0	0	0	0	0	0	0	0	0.344828	0	0	0	0	0	0.176323	0	0	0	AT5G59600	pentatricopeptide, putative, expressed
comp31878_c0	comp31878_c0_seq1	0	0	0	0	0.286881	0	0	0.250962	0	0	0	0	0	0	0.526069	0	0	0	0	0	0	0	0	0	AT5G59600	pentatricopeptide, putative, expressed
comp1155454_c0	comp1155454_c0_seq1	0	0	0.263034	0	0	0	0	0	0.765535	0	0	0	0	0	0	0	0	0	0	0	0	0	0	0	AT5G59570	MYB family transcription factor, putative, expressed
comp49351_c0	comp49351_c0_seq1	1.60881	3.07039	0.713696	2.46205	0.765535	0.0976108	2.48285	3.5656	1.33342	2.66903	2.64847	2.16027	0.765535	1.90689	2.67129	2.96162	1.94111	1.32769	0.678072	2.58496	2.33628	2.49825	0.584963	1.85997	AT5G59560	sensitivity to red light reduced protein 1, putative, expressed
comp41797_c0	comp41797_c0_seq1	0	0	0	0	0	0	0	0	0	0	0	0	0	0	0	0	0	0	0	0	0	0	0	0	AT5G59520	metal cation transporter, putative, expressed
comp17378_c0	comp17378_c0_seq1	2.42761	1.7866	0.85599	1.84398	1.42223	0.695994	3.43696	1.18269	1	3.15381	2.774	3.08746	0.176323	1.07039	3.32337	3.74846	1.35614	1.21412	1.32193	3.06523	3.08916	3.22033	2.08406	0.956057	AT5G59500	protein-S-isoprenylcysteine O-methyltransferase. tax, putative, expressed
comp29344_c0	comp29344_c0_seq1	0	0.0565835	0	0.238787	0	0	1.61824	0.555816	0	0	0	0	0	0	0.731183	0	0	0	0.389567	0.0565835	0	0	0	0	AT5G59500	protein-S-isoprenylcysteine O-methyltransferase. tax, putative, expressed
comp32257_c0	comp32257_c0_seq1	4.0036	5.28392	4.66959	5.24031	4.81506	4.11437	4.58916	5.8936	4.43095	5.30049	4.87234	3.9514	4.50589	3.77505	4.57228	4.69822	3.94953	4.58736	4.70708	5.00405	4.44626	4.18269	3.77083	3.9222	AT5G59460	expressed protein
comp39214_c0	comp39214_c0_seq1,comp39214_c0_seq2,comp39214_c0_seq3,comp39214_c0_seq4	4.55397	2.22033	1.51602	2.07724	2.3505	1.91456	5.05658	1.13093	4.41752	5.1981	4.11437	3.38681	2.29866	1.07039	5.07553	4.0045	2.19219	2.55827	1.7137	5.41346	4.32697	3.39232	1.60407	0.970854	AT5G59450	SCARECROW, putative, expressed
comp48741_c0	comp48741_c0_seq1,comp48741_c0_seq2	3.58376	2.45154	0.422233	2.21723	1.65535	1.31034	3.57289	2.0036	0.432959	2.54844	2.6893	1.67807	3.0018	2.74416	2.76765	3.13258	2.45681	2.77189	3.60644	3.17632	3.25852	2.7137	2.26903	2.27202	AT5G59440	thymidylate kinase, putative, expressed
comp40658_c0	comp40658_c0_seq1,comp40658_c0_seq2	3.69822	4.43162	2.5509	3.34341	3.20789	2.77821	3.89627	3.63691	3.14405	4.26604	4.21801	3.84699	4.6837	4.52168	3.75382	3.37156	4.6094	4.04963	4.6893	4.11936	3.91839	4.06005	4.72083	4.71754	AT5G59420	oxysterol-binding protein, putative, expressed
comp57876_c0	comp57876_c0_seq1	4.53169	3.93829	2.73118	3.95791	4.06437	2.12763	3.70598	5.07938	2.01436	4.63865	5.09255	4.71039	4.26978	4.98003	4.90929	5.80607	5.8166	4.56194	5.14405	3.56316	5.05788	4.57833	5.99458	5.74873	AT5G59410	rab5-interacting protein like, putative, expressed
comp41681_c0	comp41681_c0_seq1,comp41681_c0_seq2,comp41681_c0_seq3,comp41681_c0_seq4,comp41681_c0_seq5,comp41681_c0_seq6	0	0	0.443607	0.575312	2.0072	0	0.0565835	0	0	0.933573	1.45418	0.933573	5.15421	4.82528	2.01792	0.367371	2.56071	4.07211	3.19849	2.95233	2.36457	2.97453	4.765	5.56407	AT5G59400	expressed protein
comp48908_c0	comp48908_c0_seq1,comp48908_c0_seq2	3.80941	3.08746	2.48027	2.69153	3.04089	1.93734	4.46923	3.44626	1.64155	4.15623	4.79753	4.22033	3.9982	4.42761	3.85499	4.69988	4.35332	4.38198	4.35403	3.64155	5.34412	4.14241	4.30961	4.34696	AT5G59350	expressed protein
comp44165_c0	comp44165_c0_seq1	0	8.20349	0	2.10098	0	0	0	8.09545	0	0	0	0	0	0	0	0	0	0	0	0	0	0	0	0	AT5G59340	homeobox domain containing protein, expressed
comp18982_c1	comp18982_c1_seq1	3.7845	5.48156	5.42861	3.852	4.66221	4.84499	6.60763	4.66334	4.58316	1.41143	3.59813	3.37434	1.37851	0.713696	0.641546	2.01436	2.80941	0.748461	0.963474	0.704872	1.83592	0.641546	1.98185	0	AT5G59320	LTPL8 - Protease inhibitor/seed storage/LTP family protein precursor, expressed
comp37493_c0	comp37493_c0_seq1	5.79831	4.8679	0.687061	8.01937	2.33056	4.34908	6.80336	0.432959	0.941106	2.09424	3.12433	2.64386	0.275007	0	0	2.80116	2.85599	0	0	5.30488	1.90304	0	0	0	AT5G59320	LTPL8 - Protease inhibitor/seed storage/LTP family protein precursor, expressed
comp43039_c0	comp43039_c0_seq1,comp43039_c0_seq2,comp43039_c0_seq3,comp43039_c0_seq4	8.52207	7.41041	0	2.61353	0	0	8.88102	7.37643	1.79494	1.36177	2.38128	0	0	0	0.0426443	0	0	0.910733	0.604071	3.22497	1.79909	0	0.0840643	0	AT5G59320	LTPL8 - Protease inhibitor/seed storage/LTP family protein precursor, expressed
comp26997_c0	comp26997_c0_seq1	0	0	0	0	0	0	3.06695	0	0	0	0	0	0	0	0	0	0	0	0	0.925999	0	0	0	0	AT5G59320	LTPL8 - Protease inhibitor/seed storage/LTP family protein precursor, expressed
comp37313_c0	comp37313_c0_seq1	5.71094	6.72615	5.60703	6.71466	5.95024	4.99865	5.33378	6.77373	5.75916	6.44526	6.75422	5.93664	7.68475	6.91743	5.92434	6.14078	6.13093	7.34864	7.02037	5.69766	5.98709	6.16912	6.84599	6.90472	AT5G59300	ubiquitin-conjugating enzyme, putative, expressed
comp48401_c0	comp48401_c0_seq1	4.04614	4.34696	3.0321	3.63575	3.22651	2.74846	4.70708	4.8125	3.64731	3.94673	3.57894	2.75702	4.17632	3.79805	3.87873	3.26003	2.84197	4.3427	4.32048	4.16752	3.75061	3.31325	3.43696	3.40871	AT5G59250	transporter family protein, putative, expressed
comp47010_c1	comp47010_c1_seq1	5.43863	6.10601	3.08236	4.66959	3.7137	3.17632	5.23304	6.28725	4.54473	5.95024	5.38509	5.20046	2.5656	4.65935	5.76924	5.98048	4.43229	3.97085	3.50335	5.58466	5.38267	5.15259	2.69822	2.70044	AT5G59240	ribosomal protein, putative, expressed
comp48511_c0	comp48511_c0_seq1	9.16749	8.32832	7.39558	7.35156	6.22516	5.54844	8.79928	7.88893	6.89651	9.08531	9.39823	8.91325	8.01809	7.90563	9.36835	9.37132	8.31529	8.18913	7.59887	9.25736	9.21255	9.22689	7.8882	7.54326	AT5G59240	ribosomal protein, putative, expressed
comp47010_c0	comp47010_c0_seq1	5.50398	5.61383	2.80116	4.35614	3.59932	2.92029	5.1177	5.95327	4.11353	5.6585	4.96347	5.18269	2.07724	4.33056	5.82426	5.83542	4.21101	3.42089	3.1127	5.47346	5.20242	5.06178	3.05832	2.9486	AT5G59240	ribosomal protein, putative, expressed
comp45376_c0	comp45376_c0_seq1,comp45376_c0_seq2,comp45376_c0_seq3	5.30232	6.9644	6.29957	7.10518	6.72028	6.1206	5.5549	6.75235	6.48816	6.37869	6.83605	5.35368	7.54898	7.46001	5.65964	5.37469	6.83668	7.71761	7.68306	6.70667	6.51728	6.61471	6.56285	6.99356	AT5G59210	myosin heavy chain-related, putative, expressed
comp39588_c1	comp39588_c1_seq1	0	0.992768	0	0	0	0	0	1.88362	0	0	0.137504	0.275007	0	0	0	1.48027	0	0	0	0.176323	0.0565835	0.163499	0	0	AT5G59200	pentatricopeptide, putative, expressed
comp45774_c0	comp45774_c0_seq1	0.575312	0.356144	0	0	0	0	1.38957	0	0.695994	1.7866	1.42761	0.83996	0	0	1.61353	1.58496	0	0	0	1.84398	1.56071	0.910733	0	0	AT5G59200	pentatricopeptide, putative, expressed
comp696671_c0	comp696671_c0_seq1	0.0703893	0	0	0	0	0.176323	0	0	0	0	0.333424	0	0	0	0	0	0	0	0	0	0	0.226509	0	0	AT5G59200	pentatricopeptide, putative, expressed
comp36826_c0	comp36826_c0_seq1,comp36826_c0_seq2	0.0426443	0	0	0.0426443	0	0	0	1.0635	0.378512	0	0.505891	0.250962	0	0.613532	0.378512	2.32481	1.78241	0.137504	0.823749	0.85599	0.238787	0.970854	0.422233	0.475085	AT5G59180	DNA-directed RNA polymerase II subunit RPB7, putative, expressed
comp38551_c0	comp38551_c0_seq1	5.80323	5.34305	5.08874	4.8212	5.23649	4.51979	5.89845	4.97453	5.36597	6.14832	5.84624	5.66732	4.98778	4.94533	5.61058	5.97751	5.1469	5.01391	4.98368	5.62088	5.49538	5.46728	4.96394	4.55766	AT5G59180	DNA-directed RNA polymerase II subunit RPB7, putative, expressed
comp41400_c0	comp41400_c0_seq1,comp41400_c0_seq2,comp41400_c0_seq3,comp41400_c0_seq4	0	0	0	0	0	0	0	0	1.3505	0	0	0	0	0	0	0	0	0	0	0	0	0	0	0	AT5G59160	Ser/Thr protein phosphatase family protein, putative, expressed
comp16442_c1	comp16442_c1_seq1	0	0	0	0	0	0	0	0.0976108	0	0	0	0	0	0	0	0	0	0	0	0	0	0	0	0	AT5G59150	ras-related protein, putative, expressed
comp41635_c0	comp41635_c0_seq1,comp41635_c0_seq2,comp41635_c0_seq3,comp41635_c0_seq4	5.51791	6.1373	6.88765	5.92077	5.62877	4.93546	5.21917	6.53574	6.80787	5.64962	5.45549	5.42492	5.95513	5.86171	5.51822	5.53294	5.59574	6.3185	5.85075	5.32553	5.1297	5.53138	5.6014	5.60526	AT5G59140	skp1 family, tetramerisation domain containing protein, expressed
comp762412_c0	comp762412_c0_seq1	0	0	0	0	0	0	2.41684	0	0	0	0	0	0	0	0	0	0	0	0	0	0	0	0	0	AT5G59100	subtilisin-like protease, putative, expressed
comp26096_c0	comp26096_c0_seq1	2.0036	0	0	0	0	0	0	0	0	0	0	0	0	0	0	0	0.9855	0	0	0	0	0	0	0.163499	AT5G59070	glycosyl transferase, group 1 domain containing protein, expressed
comp26096_c1	comp26096_c1_seq1	1.89918	0	0	0	0	0	0	0	0	0	0	0	0	0.298658	0	0.411426	0.505891	0	0	0	0	0	0	0.137504	AT5G59070	glycosyl transferase, group 1 domain containing protein, expressed
comp47921_c0	comp47921_c0_seq1	1.90304	1.09085	3.86592	1.02857	1.29866	1.41143	2.85	1.66448	3.93168	0.321928	0	0	2.31904	3.62877	3.39506	2.34483	2.11103	3.03738	4.40463	0.963474	0	0	2.92979	3.83592	AT5G59050	expressed protein
comp44042_c2	comp44042_c2_seq1	3.88362	1.20789	0.565597	3.38957	2.86394	2.7137	4.58976	0.298658	3.08406	1.99277	2.0036	1.25096	1.79909	0	2.75275	2.45943	0.0703893	1.51602	1.16993	2.7845	1.66448	1.33342	0	0	AT5G59050	expressed protein
comp46060_c0	comp46060_c0_seq1	6.55244	4.86641	3.90977	6.36824	5.85798	3.10936	1.65992	1.99277	4.41752	6.25134	6.73335	8.00394	8.12008	9.03733	5.95931	6.75529	8.23132	7.73796	6.23113	3.3147	6.23439	8.31615	7.47921	8.17038	AT5G59030	ctr copper transporter family protein, putative, expressed
comp21799_c1	comp21799_c1_seq1	0	0	0	0	0	0	1.67807	0	0	0	0	0	0	0.790772	0	0	0	0	0	0	0	0	0	0	AT5G59030	ctr copper transporter family protein, putative, expressed
comp38775_c1	comp38775_c1_seq1	3.0054	4.69042	4.96347	4.56986	3.82985	3.02148	4.90833	5.18309	5.50621	2.34199	0	1.23266	2.80323	2.02148	0	0	3.43429	5.01033	4.24945	0	0	0.604071	3.96901	3.1127	AT5G59030	ctr copper transporter family protein, putative, expressed
comp52887_c0	comp52887_c0_seq1,comp52887_c0_seq10,comp52887_c0_seq2,comp52887_c0_seq3,comp52887_c0_seq4,comp52887_c0_seq5,comp52887_c0_seq6,comp52887_c0_seq7,comp52887_c0_seq8,comp52887_c0_seq9	2.37295	2.39232	0.526069	2.72683	1.27501	1.55582	3.86394	2.28688	2.41143	1.57531	1.95233	0.978196	1.32193	1.03562	2.3505	0.963474	1.79909	1.81967	1.19535	2.82171	2.50335	1.72247	1.80735	0.85599	AT5G59020	expressed protein
comp757108_c0	comp757108_c0_seq1	0	0	0	0	0	0	0.378512	0	0	0	0	0	0	0.495695	0	0	0	0	0	0	0	0	0.604071	0	AT5G59010	protein kinase family protein, putative, expressed
comp949717_c0	comp949717_c0_seq1	0	0	0	0	0	0	0	0	0	0	0	0	0	0.799087	0	0	0	0	0	0	0	0	0	1.12433	AT5G59010	protein kinase family protein, putative, expressed
comp39228_c0	comp39228_c0_seq1	3.9542	3.2555	1.8679	3.17473	1.88753	1.96717	3.97911	4.0365	2.81762	2.40327	2.4489	2.17632	1.46467	0.910733	3.37573	3.06695	2.14405	1.63691	1.45418	2.77189	3.46728	3.23419	1.45943	1.07039	AT5G59010	protein kinase family protein, putative, expressed
comp34015_c0	comp34015_c0_seq1	0	0	0.333424	0	0	0	1.88362	0	0.575312	1.14405	1.47508	0	0	0	1.39506	1.46989	0	0	0	2.16672	0.941106	1.33342	0	0	AT5G59000	zinc finger, C3HC4 type domain containing protein, expressed
comp47157_c0	comp47157_c0_seq1	2.43296	2.40871	0	1.65535	0	0	3.04789	4.22188	0	1.13093	1.67356	0.879706	0	0	1.70929	1.8679	0.748461	0.454176	0	2.39232	1.33914	1.29278	0.0565835	0	AT5G58980	neutral ceramidase precursor, putative, expressed
comp5621_c0	comp5621_c0_seq1	0	0	0	0	0	0	0	0	0	0	0	0	0	0	0	0	0	0	0	0	0	0	0	0	AT5G58960	GIL1, putative, expressed
comp45218_c0	comp45218_c0_seq1,comp45218_c0_seq2	0.713696	0.378512	0.250962	1.95977	0	0	2.38681	0	1.98185	0	0	0	0	0	0	0	0	0	0	0	0	0	0	0	AT5G58960	GIL1, putative, expressed
comp20880_c0	comp20880_c0_seq1	1.96347	0	0	0	1.01436	0	1.01436	0	0	0.992768	1.68706	1.53605	2.67129	2.49313	3.10769	1.85599	2.46989	2.05658	1.73118	1.774	2.95047	2.49057	0.432959	2.78031	AT5G58950	protein kinase domain containing protein, expressed
comp43861_c2	comp43861_c2_seq1,comp43861_c2_seq2,comp43861_c2_seq3,comp43861_c2_seq4	3.13914	0	0	0.687061	1.852	0	2.73118	0	0	1.75275	1.67807	1.69153	2.64616	3.20477	3.76765	2.94298	2.38681	2.926	2.49825	2.35896	3.30305	3.27947	2.43829	3.34625	AT5G58950	protein kinase domain containing protein, expressed
comp51551_c0	comp51551_c0_seq1,comp51551_c0_seq10,comp51551_c0_seq11,comp51551_c0_seq12,comp51551_c0_seq13,comp51551_c0_seq14,comp51551_c0_seq15,comp51551_c0_seq2,comp51551_c0_seq3,comp51551_c0_seq4,comp51551_c0_seq5,comp51551_c0_seq6,comp51551_c0_seq7,comp51551_c0_seq8,comp51551_c0_seq9	6.31796	6.3156	5.30925	5.90905	5.72874	5.17353	6.93463	6.48575	5.74308	5.96671	6.04789	5.50176	5.97315	5.73823	6.19318	5.66334	5.70127	6.22709	5.89045	6.0635	6.40735	6.29957	6.28355	6.06566	AT5G58950	protein kinase domain containing protein, expressed
comp39815_c0	comp39815_c0_seq1,comp39815_c0_seq2	2.97269	2.89918	1.53605	2.85	2.82782	2.5656	3.68594	3.29131	3.01078	3.39917	4.04089	3.3147	4.34554	3.82171	3.38128	2.62527	3.29278	3.67582	4.0798	3.58976	3.71699	3.71809	4.52544	3.71918	AT5G58940	tyrosine protein kinase domain containing protein, putative, expressed
comp27273_c0	comp27273_c0_seq1	2.43829	3.37434	3.32912	3.68032	4.06609	3.0635	3.38128	3.67243	3.48543	3.42358	3.46728	2.12102	3.04789	2.83592	3.03562	2.74846	2.33914	2.79701	3.33199	3.81147	3.28244	2.65306	3.35332	2.53107	AT5G58920	expressed protein
comp656770_c0	comp656770_c0_seq1	0	0	0	0	0	0	0	0	0	0	0	0	0	0	0	0	0	0	0	0.0840643	0	0	0	0	AT5G58910	laccase-22 precursor, putative, expressed
comp41719_c1	comp41719_c1_seq1	1.15056	1.40054	0	0	0.790772	0	1.72247	2.04614	0	1.83592	2.29278	1.52607	1.44361	0.505891	1.60881	1.33914	1	0.863938	0.925999	0.823749	1.86394	0.739848	1.20789	0	AT5G58900	MYB family transcription factor, putative, expressed
comp48606_c0	comp48606_c0_seq1,comp48606_c0_seq10,comp48606_c0_seq11,comp48606_c0_seq2,comp48606_c0_seq3,comp48606_c0_seq4,comp48606_c0_seq5,comp48606_c0_seq6,comp48606_c0_seq7,comp48606_c0_seq8,comp48606_c0_seq9	6.43012	4.53854	5.854	4.72028	5.08534	4.0072	6.51523	4.11437	4.79649	5.90761	6.23879	6.54751	5.23993	5.6642	5.69516	5.37469	5.76924	5.74712	5.98048	5.52951	6.14649	6.8475	5.69905	5.5741	AT5G58860	cytochrome P450, putative, expressed
comp29658_c0	comp29658_c0_seq1	0	0	4.17871	0.111031	0.464668	1.13093	0	0	2.87184	0	0	0	0	0	0	0	0	0	0	0	0	0	0	0	AT5G58860	cytochrome P450, putative, expressed
comp308_c0	comp308_c0_seq1	0	2.62527	0	1.71809	0	0	0	0.454176	0	0	0	0	0	0	0	0	0	0	0	0	0	0	0	0	AT5G58850	MYB family transcription factor, putative, expressed
comp1138218_c0	comp1138218_c0_seq1	0	0	0	0	0	0	1.69153	0	0	0	0	0	0	0	0	0	0	0	0	0	0	0	0	0	AT5G58840	OsSub45 - Putative Subtilisin homologue, expressed
comp28541_c0	comp28541_c0_seq1	0	0	0	0	0.0285692	0	0	0	1.02857	0	0	0	0	0.731183	0	0	0	0	0.0143553	2.0072	1.8679	0.704872	0.0426443	0	AT5G58830	subtilisin-like protease, putative, expressed
comp56422_c0	comp56422_c0_seq1	4.04439	2.60881	1.98185	3.42761	3.23573	1.64155	4.853	2.08066	2.57773	5.14812	5.65449	4.62877	3.8268	5.40327	5.18428	4.66959	5.01346	4.4121	4.6605	6.46107	5.78005	5.86096	5.35614	5.30561	AT5G58770	dehydrodolichyl diphosphate synthase, putative, expressed
comp15949_c0	comp15949_c0_seq1	0	2.34767	0	1.80323	2.31904	2.10434	1.75702	0.659925	0.201634	0.918386	0.575312	0.641546	2.0635	0.516015	2.04963	1.81147	0.0143553	0.250962	0	1.67356	1.36177	1.58015	0.378512	0.526069	AT5G58760	WD domain, G-beta repeat domain containing protein, expressed
comp47665_c0	comp47665_c0_seq1	0.526069	1.23879	0.124328	0	0	0	5.62761	0.226509	2.44626	0	0	0	0	0	0	0	0	0	0	0	0	0	0	0	AT5G58750	NAD dependent epimerase/dehydratase family protein, putative, expressed
comp45795_c0	comp45795_c0_seq1	0	0	0	0	0	0	0	0	0	0	0	0	0	0	0	0	0	0.895303	0	0	0	0	0	0	AT5G58740	CS domain containing protein, putative, expressed
comp35251_c0	comp35251_c0_seq1	5.44923	5.70266	6.1981	5.85972	5.22342	5.13381	5.81429	4.86443	6.09276	6.45976	6.08108	5.49121	5.70708	5.58916	5.95373	5.74012	5.77847	5.70819	5.19731	5.93216	5.54411	5.89409	5.38405	4.96901	AT5G58740	CS domain containing protein, putative, expressed
comp45795_c1	comp45795_c1_seq1	0	0	0	0	0	0	0	0	0	0.176323	0.238787	0	0.918386	0.536053	0.454176	0	0	1.45943	0	0.298658	0.298658	0	0	0	AT5G58740	CS domain containing protein, putative, expressed
comp45822_c1	comp45822_c1_seq1,comp45822_c1_seq2,comp45822_c1_seq3	2.88947	3.82883	4.32841	4.09845	4.53792	3.52231	2.96901	3.57652	4.56194	3.27202	3.15866	2.56071	2.73118	3.51223	3.16189	2.85599	2.96162	3.34483	3.44626	2.91073	3.30159	2.7761	2.96901	3.85997	AT5G58730	kinase, pfkB family, putative, expressed
comp33366_c0	comp33366_c0_seq1	3.0018	1.04264	2.27501	2.24184	2.03914	1.29278	2.96901	1.1375	2.57289	3.23573	3.22805	3.19692	2.77189	2.72683	3.69377	3.62293	2.79701	2.62293	2.01436	3.4019	3.5373	3.79494	2.70266	2.51854	AT5G58720	smr domain containing protein, expressed
comp24282_c0	comp24282_c0_seq1	8.07719	7.25588	5.22689	6.57924	4.68257	4.43162	7.31025	7.98658	5.99797	8.28397	7.97762	7.91444	5.0387	6.7324	8.0728	8.06134	7.30961	6.24375	6.18329	7.91546	7.75108	7.83295	6.3644	6.28207	AT5G58710	peptidyl-prolyl cis-trans isomerase, putative, expressed
comp51896_c0	comp51896_c0_seq1,comp51896_c0_seq2,comp51896_c0_seq3,comp51896_c0_seq4	4.62877	3.99639	3.61235	4.36247	3.54102	3.1635	5.65992	3.8125	3.61235	5.38785	5.96625	3.99548	3.53107	4.27277	4.41346	4.17313	5.09508	3.94673	4.22959	4.78869	4.16591	4.26903	5.25965	4.74685	AT5G58700	phospholipase C, putative, expressed
comp27354_c0	comp27354_c0_seq1	2.03562	0.978196	0	0.0426443	0	0	2.52356	2.07039	0	0	0	0	0	0	0.214125	0	0	0	1.7137	0	0	0	0	0	AT5G58700	phospholipase C, putative, expressed
comp42493_c3	comp42493_c3_seq1	0	0	0	0	0	0	1.24489	0	0	0	0	0	0	0	0	0	0	1.98185	0	0	0	0	0.475085	0.773996	AT5G58700	phospholipase C, putative, expressed
comp42493_c0	comp42493_c0_seq1	0	0	0	0	0.790772	0	0.765535	0	0	0	0	0	0.495695	0	0	0	0	2	0.782409	0	0	0	0.575312	0	AT5G58690	phospholipase C, putative, expressed
comp33560_c0	comp33560_c0_seq1	0.163499	0	0	0	0	0	0	0	0	1.07724	0	0	0	0	0.565597	0.464668	0	0	0	0	0.411426	0.411426	0	0	AT5G58680	spotted leaf 11, putative, expressed
comp40711_c0	comp40711_c0_seq1	1.59455	3.18269	0.757023	2.87184	1.48543	0	3.30743	2.60407	1.1177	2.33628	2.9542	0.650765	0	0	1.88753	0	0	0	0	3.59813	2.13093	0	0	0	AT5G58660	gibberellin 2-beta-dioxygenase 7, putative, expressed
comp36659_c0	comp36659_c0_seq1	6.79584	5.78581	6.0148	5.81352	5.2604	4.81609	6.53807	6.25399	5.96116	6.45434	6.05745	6.01614	5.20672	6.02192	6.89482	7.09898	6.0847	6.10098	5.45022	6.0663	6.4694	6.31796	5.46499	5.4941	AT5G58640	selT-like protein precursor, putative, expressed
comp51304_c4	comp51304_c4_seq1,comp51304_c4_seq2,comp51304_c4_seq3,comp51304_c4_seq4	7.99831	4.86295	6.46842	6.5932	7.50692	7.52685	7.0936	4.43763	7.47517	6.76089	6.00203	5.96947	7.73829	8.12428	6.83289	6.62717	6.85	8.25805	8.9646	6.11894	6.35067	6.60689	8.16108	7.77531	AT5G58620	zinc finger family protein, putative, expressed
comp47289_c2	comp47289_c2_seq1	6.68608	3.83289	5.0321	6.00518	5.8009	5.38578	5.7057	5.44526	6.6844	5.05355	4.49378	3.6837	5.57864	6.10643	5.43062	4.72792	5.9465	5.7866	7.18438	4.43162	4.50589	4.76871	5.95954	5.21257	AT5G58620	zinc finger family protein, putative, expressed
comp47289_c1	comp47289_c1_seq1	6.20085	2.86987	4.38128	5.36142	5.64212	5.14323	5.44228	5.16631	6.11686	4.4822	3.99548	3.35614	5.12846	5.70791	5.0492	4.46728	5.50176	5.32697	6.70183	4.18982	4.09255	4.48091	5.69961	5.00899	AT5G58620	zinc finger family protein, putative, expressed
comp727630_c0	comp727630_c0_seq1	0	1.45418	0	0	0	0	0.137504	2.06005	0	0	0	0	0	0	0	0	0	0	0	0	0	0	0	0	AT5G58610	PHD finger family protein, putative, expressed
comp39469_c0	comp39469_c0_seq1,comp39469_c0_seq2,comp39469_c0_seq3,comp39469_c0_seq4	3.27202	2.06005	0	1.70487	0	0	3.06178	0	0	3.2032	2.79077	1.64155	0.124328	0.321928	3.17792	3.27202	1.87971	0.992768	0	3.01078	3.60881	2.27798	0	0	AT5G58600	proteins of unknown function domain containing protein, putative, expressed
comp34763_c2	comp34763_c2_seq1	0	0	0	0	0	0	1.34483	0	0	0	0	0	0	0	0	0	0	0	0	0	0	0	0	0	AT5G58600	proteins of unknown function domain containing protein, putative, expressed
comp1545_c0	comp1545_c0_seq1	0	0	0	0	0	0	0	0	0	0	0	0	0	0	0	0	0	0	0	0	0	0	0	0	AT5G58590	ranBP1 domain containing protein, expressed
comp46170_c0	comp46170_c0_seq1,comp46170_c0_seq2,comp46170_c0_seq3,comp46170_c0_seq4,comp46170_c0_seq5,comp46170_c0_seq6	8.35852	8.51503	7.51625	7.98065	7.92148	7.67864	7.68342	8.64667	7.31406	8.68057	8.54786	8.37012	7.5552	8.09392	8.66253	9.02034	7.86567	7.79168	8.04958	7.94023	8.48619	8.37908	7.5281	7.44153	AT5G58590	ranBP1 domain containing protein, expressed
comp45563_c0	comp45563_c0_seq1,comp45563_c0_seq2,comp45563_c0_seq3	4.17073	4.46923	3.36457	3.80219	2.49057	2.20477	4.20867	4.92647	3.14568	4.06781	4.09508	3.60763	2.69822	3.4489	4.15623	4.58015	3.87086	3.33199	2.79286	3.86888	4.12598	3.9241	2.74416	2.40054	AT5G58575	expressed protein
comp34507_c0	comp34507_c0_seq1	0	0.895303	0	1.40054	0	0	0	2.20789	0.263034	2.13093	2.02503	1.45418	3.01614	1.32769	1.75702	0	0	1.47508	0	2.43563	2.03562	1.83592	1.31615	0	AT5G58560	phosphatidate cytidylyltransferase, putative, expressed
comp34507_c1	comp34507_c1_seq1	0	1.07039	0	1.52105	0	1.12433	0	0	0	1.43296	0	0	1.59932	0.356144	0	0	0	0	0	0.757023	0.536053	0.124328	0	0.356144	AT5G58560	phosphatidate cytidylyltransferase, putative, expressed
comp19839_c0	comp19839_c0_seq1	3.0321	3.69933	1.73985	2.71149	1.37851	0	3.77926	3.57773	2.96347	3.87086	3.79701	3.52732	2.23573	2.36457	3.65191	4.03122	3.20789	2.59216	1.81967	3.52356	3.51728	3.61824	2.63923	2.06005	AT5G58560	phosphatidate cytidylyltransferase, putative, expressed
comp23280_c0	comp23280_c0_seq1	1.31615	2.11103	2.5509	3.14568	1.9486	1.73985	2.20163	2.72247	2.65076	1.0635	1.34483	1.09761	1.64155	1.86394	2.17313	2.20477	1.28688	2.24184	2.60881	0.226509	1.70044	1.83188	0.871844	1.0635	AT5G58530	glutaredoxin, putative, expressed
comp27097_c0	comp27097_c0_seq1	0.0285692	1.59455	1.31615	2.03914	0.389567	0	1.81967	2.4489	0.799087	0	0	0	0	0.454176	0	0.111031	0	0	0.970854	0	0	0	0	0.464668	AT5G58530	glutaredoxin, putative, expressed
comp46109_c0	comp46109_c0_seq1	0	0	0.765535	0	0.250962	1.33914	0.516015	0	0.918386	0	0	0	0	0	0	0	0	0	0	0	0	0	0	0	AT5G58530	glutaredoxin, putative, expressed
comp41228_c0	comp41228_c0_seq1	0.389567	0.0285692	1.03562	0	0	0	0.604071	0	1.61824	0	0	0	0	0	0	0	0	0	0	0.367371	0	0	0	0	AT5G58530	glutaredoxin, putative, expressed
comp41912_c0	comp41912_c0_seq1	1.88753	2.95791	0	3.02503	0.62293	0.863938	2.26303	2.24489	0	3.06178	2.23573	1.85997	0.432959	0	3.24945	3.31759	0	0	0	3.29425	3.10601	1.4489	0	0	AT5G58520	protein kinase, putative, expressed
comp46661_c0	comp46661_c0_seq1,comp46661_c0_seq2	2.0635	1.95233	0.739848	1.54102	1.26303	1.04963	2.56316	2.59932	1.44361	2.47249	2.53107	2.1635	2.86394	3.43162	3.07039	2.33628	2.69822	2.44361	2.27202	3.16832	3.38128	3.27947	2.12763	2.35614	AT5G58510	expressed protein
comp46227_c0	comp46227_c0_seq1	1.40054	1.96347	1.83996	2.15704	1.44361	1.33342	2.55827	1.4489	3.99458	3.18428	3.08576	3.0018	3.76129	2.81558	4.49313	2.99277	2.43029	2.79077	2.37573	4.30451	4.20163	4.35826	3.42626	2.63227	AT5G58490	cinnamoyl CoA reductase, putative, expressed
comp46439_c0	comp46439_c0_seq1	5.35438	4.39094	3.73769	4.54905	4.68482	3.9364	5.96324	3.40599	3.9279	6.00921	5.98504	5.73877	6.19417	5.64703	5.69738	5.59872	5.28983	5.60615	5.40361	5.90135	5.87578	5.87799	5.79935	5.75995	AT5G58490	cinnamoyl CoA reductase, putative, expressed
comp44945_c0	comp44945_c0_seq1	0	3.24945	0	1.45943	0	0	0	4.2502	0	0	0	0	0	0	0	0	0	0	0	0	0	0	0	0	AT5G58480	glucan endo-1,3-beta-glucosidase 9 precursor, putative, expressed
comp49512_c0	comp49512_c0_seq1,comp49512_c0_seq2	2.71149	3.99458	3.81558	3.50208	3.10601	2.22342	4.47703	4.1643	2.7866	3.33771	4.06609	2.85997	4.81198	4.75969	4.15947	4.22574	4.55888	4.1914	4.16832	5.4266	4.51286	4.54535	5.71672	5.59276	AT5G58470	zinc finger Ran-binding domain-containing protein 2, putative, expressed
comp23931_c0	comp23931_c0_seq1	3.60407	3.83188	3.72574	4.06609	4.29499	3.13093	5.24222	4.45615	3.63343	3.33056	3.89821	3.23573	3.58616	4.0045	4.7339	5.0237	3.87873	4.04089	4.39163	4.19377	4.90448	4.17313	3.9542	3.9982	AT5G58470	zinc finger Ran-binding domain-containing protein 2, putative, expressed
comp34834_c0	comp34834_c0_seq1,comp34834_c0_seq2	5.0387	5.79103	5.44526	5.22997	5.39129	4.51979	6.2709	5.73417	4.66959	5.04396	5.08491	4.61471	5.04264	5.36457	5.65163	6.20203	4.96671	5.1639	5.28836	5.34625	5.94533	5.12846	4.87283	4.83238	AT5G58470	zinc finger Ran-binding domain-containing protein 2, putative, expressed
comp40857_c1	comp40857_c1_seq1	0	2.14405	0	0	0.226509	0	0	2.65076	1.13093	0	1.31034	0.189034	0.464668	1.57046	0.495695	0	0	0.15056	0	1.5008	1.27501	0.970854	0.687061	0	AT5G58450	expressed protein
comp40857_c3	comp40857_c3_seq1	0	1.57531	0.298658	0.189034	0	0	0	2.29866	0	0.137504	0.925999	0	0.0976108	1.58976	0.367371	0	0.111031	0	0	1.7866	0.356144	0.367371	0	0.0840643	AT5G58450	expressed protein
comp46407_c0	comp46407_c0_seq1,comp46407_c0_seq2	3.88655	3.37712	2.27501	3.44228	3.29719	2.77821	4.29646	3.36177	3.23726	3.96625	4.08406	3.84398	5.69014	5.70321	3.9241	3.40327	4.02503	4.84348	4.57652	4.57894	4.47314	4.77189	4.20006	4.15543	AT5G58450	expressed protein
comp51784_c2	comp51784_c2_seq1,comp51784_c2_seq2,comp51784_c2_seq3	6.49745	6.083	5.04789	5.37121	4.5552	3.82579	6.34447	5.72901	5.1819	5.31034	5.14934	4.80632	5.29829	5.04352	5.90737	5.90183	5.29793	5.32661	5.10559	5.32876	5.32337	5.4663	5.18824	5.29976	AT5G58440	phox domain-containing protein, putative, expressed
comp41431_c2	comp41431_c2_seq1	2.8679	2.94673	0.333424	2.26903	1.89918	1.11103	3.60881	3.5008	1.65076	2.38128	2.62293	1.89918	1.30451	0.475085	2.79077	2.15704	1.73552	2.63459	2.21412	2.11103	2.52607	2.9982	1.90689	1.64616	AT5G58430	exo70 exocyst complex subunit domain containing protein, expressed
comp41431_c0	comp41431_c0_seq1	2.51602	2.41414	0.0703893	1.46467	1.63691	0	2.51349	3.15866	1.87578	2.29572	0.815575	0.704872	0.823749	0.62293	1.25096	1.03562	1.0072	1.46467	1.62761	1.7866	2.19849	2.09761	0.739848	1.7137	AT5G58430	exo70 exocyst complex subunit domain containing protein, expressed
comp41431_c1	comp41431_c1_seq1	2.82782	2.81967	0.782409	1.92979	1.57531	0.275007	3.37712	3.52482	2.5435	2.21723	2.54597	1.96717	1.05658	0.918386	2.05311	2.6893	1.65535	2.11103	2.31904	2.5008	2.84599	3.07895	0.659925	1.8679	AT5G58430	exo70 exocyst complex subunit domain containing protein, expressed
comp34500_c0	comp34500_c0_seq1	3.62994	3.73985	2.81762	3.5741	3.20477	2.5008	4.36737	3.66903	3.7666	3.43162	3.76871	3.12763	3.62527	3.88947	4.25927	3.71589	3.69711	3.71589	3.15056	4.06005	4.26303	4.29057	3.60051	3.44361	AT5G58410	zinc finger, C3HC4 type domain containing protein, expressed
comp49389_c0	comp49389_c0_seq1,comp49389_c0_seq2,comp49389_c0_seq3,comp49389_c0_seq4,comp49389_c0_seq5,comp49389_c0_seq6,comp49389_c0_seq7,comp49389_c0_seq8,comp49389_c0_seq9	8.01207	7.77479	6.92991	8.51495	8.8605	8.32003	9.49769	6.67497	7.58894	8.41958	8.58026	6.7987	9.40088	9.54938	7.96538	7.89069	8.48402	10.004	9.93403	9.04941	8.15259	7.76673	8.47715	8.92573	AT5G58380	CAMK_KIN1/SNF1/Nim1_like.20 - CAMK includes calcium/calmodulin depedent protein kinases, expressed
comp38563_c0	comp38563_c0_seq1	2.3978	0	0.807355	2.29278	0.475085	0	1.7137	0	1.29278	1.39506	0.565597	0	1.65992	1.69153	1.75702	0	3.34056	2.49057	2.15704	0.687061	0.137504	0.464668	2.18269	0.485427	AT5G58375	expressed protein
comp38563_c1	comp38563_c1_seq1	3.86987	1.93734	1.96717	3.88655	1.43296	0.722466	3.65992	0	1.79494	2.31325	2.96901	1.65992	3.10098	2.32481	2.37851	1.41684	4.41886	4.07039	3.04614	2.66676	2.44095	2.63923	3.26604	2.82375	AT5G58375	expressed protein
comp19050_c0	comp19050_c0_seq1	5.72819	4.0781	4.39712	4.62059	4.0268	3.92029	5.32193	5.33092	4.86542	4.03034	4.32841	3.69265	4.47573	4.51665	4.45483	4.13258	4.62469	4.70598	4.55766	3.5373	4.04876	3.55336	4.98914	5.10978	AT5G58375	expressed protein
comp49669_c0	comp49669_c0_seq1,comp49669_c0_seq2,comp49669_c0_seq3	1.83592	1.28096	0	1.19535	0	0	2.56071	1.29866	0.15056	1.42761	1.74846	1.57046	1.93734	1.81967	2.96901	3.45286	1.5656	1.85997	1.45418	2.58976	3.13093	2.97269	1.43829	1.43296	AT5G58370	GTPase of unknown function domain containing protein, putative, expressed
comp29905_c0	comp29905_c0_seq1	0	0	2.30451	1.29866	2.43829	2.34767	0	0	3.09085	0.495695	0	0	0	0	0	0	0	0	0	1.17632	0	0	0	0	AT5G58350	CPuORF36 - conserved peptide uORF-containing transcript, expressed
comp44415_c0	comp44415_c0_seq1,comp44415_c0_seq2,comp44415_c0_seq3	2.68706	3.08746	3.50208	3.55213	3.74416	3.0036	3.19377	3.07553	3.10266	3.63691	3.60288	3.04963	4.36036	4.07039	3.77189	3.43162	3.33914	3.58496	3.62059	3.47508	3.51475	3.68818	3.926	4.12598	AT5G58340	MYB family transcription factor, putative, expressed
comp43712_c0	comp43712_c0_seq1,comp43712_c0_seq2	2.88557	3.21723	0.85599	2.49313	1.45418	1.18903	3.44758	3.55704	1.12433	3.28983	2.96162	2.45681	1.72683	1.87971	3.55704	3.41954	1.58496	1.02857	2.42223	3.04614	3.23879	2.99639	0.941106	0.918386	AT5G58340	MYB family transcription factor, putative, expressed
comp49736_c0	comp49736_c0_seq1	1.69153	5.26153	0	2.26604	1.1375	1.15704	3.30159	3.81044	0	3.23113	3.05311	2.28392	3.62176	2.13422	2.49313	2.32481	1.61824	1.88753	1.9782	4.07125	3.34625	2.62527	3.33914	2.42492	AT5G58330	lactate/malate dehydrogenase, putative, expressed
comp37241_c0	comp37241_c0_seq1	3.59216	3.66334	0	1.90304	0.678072	0	3.54102	3.72792	1.81967	0	0	0	0	0	0.910733	1.39506	0	0	0	1.14405	0	0	0	0	AT5G58300	inactive receptor kinase At2g26730 precursor, putative, expressed
comp50444_c0	comp50444_c0_seq1,comp50444_c0_seq2,comp50444_c0_seq3	2.76129	2.17313	0.0565835	2.29866	1.43829	0.201634	3.1177	2.30159	1.56071	2.30451	1.75275	2.0321	1.73118	0	3.34625	3.14893	1.11103	1.26303	0.0285692	2.73985	2.75702	2.52356	0	0	AT5G58300	inactive receptor kinase At2g26730 precursor, putative, expressed
comp50444_c3	comp50444_c3_seq1,comp50444_c3_seq2,comp50444_c3_seq3,comp50444_c3_seq4,comp50444_c3_seq5,comp50444_c3_seq6,comp50444_c3_seq7,comp50444_c3_seq8	3.55336	2.41954	0.526069	3.26754	1.68257	1.68706	4.85898	2.58496	1.69599	3.07724	2.66448	2.45681	1.93734	0	4.39369	3.96993	1.45943	1.68706	1.34483	3.60407	3.55459	2.99095	0	0	AT5G58300	inactive receptor kinase At2g26730 precursor, putative, expressed
comp51602_c0	comp51602_c0_seq1	7.03243	6.27873	5.58856	6.41853	5.69794	5.29866	6.84599	6.86505	5.6476	6.79546	6.77334	6.50446	6.10266	6.47102	6.88313	7.09297	6.70446	6.34056	6.21374	6.49809	6.7666	6.83996	6.30012	6.16732	AT5G58290	26S protease regulatory subunit 6B, putative, expressed
comp21996_c0	comp21996_c0_seq1	4.36177	4.64847	2.49313	3.44626	2.23879	1.83996	4.44427	4.6865	2.20789	4.51602	4.47249	4.27724	3.74416	3.83794	4.02148	4.83188	4.0268	3.75168	3.26303	4.44824	4.39438	4.63517	3.42492	2.93168	AT5G58290	26S protease regulatory subunit 6B, putative, expressed
comp3925_c0	comp3925_c0_seq1	1.08406	0	0	0.678072	0.0285692	0	1.34483	1.91839	0	0	0	0	0	0	0	1.04264	0	0	0.0285692	0.333424	0	0	0	0	AT5G58280	B3 DNA binding domain containing protein, expressed
comp27628_c0	comp27628_c0_seq1	2.45943	0.0285692	0	0.555816	1.44361	0.111031	1.79909	1.33914	0	0	0	0	0.659925	1.54102	0.367371	1.68257	0	0	0	0	0	0	0.250962	1.0072	AT5G58280	B3 DNA binding domain containing protein, expressed
comp50565_c0	comp50565_c0_seq1,comp50565_c0_seq2	4.22574	2.67582	1.77821	2.80323	2.58976	1.96347	4.0505	2.81352	2.53854	4.45681	4.26454	3.99729	2.9241	3.78346	4.24793	4.15543	4.31759	3.08576	3.80426	4.50906	4.8166	4.79129	3.69933	3.60644	AT5G58270	ABC transporter, ATP-binding protein, putative, expressed
comp16043_c0	comp16043_c0_seq1	0	3.16027	0	0	0	0	0	2.41954	0	0	0	0	0.400538	0	0	0	0	0	0.124328	0	0	0	0	0	AT5G58260	NADH dehydrogenase I subunit N, putative, expressed
comp44270_c0	comp44270_c0_seq1	2.97269	2.98368	1.48543	2.5656	1.81558	1.82782	4.06005	2.6893	2.01436	4.70321	4.63052	4.1102	3.48027	3.92125	4.05745	3.52482	4.05311	4.39438	4.04089	5.2149	4.07724	4.40259	3.97361	3.37712	AT5G58250	expressed protein
comp43345_c0	comp43345_c0_seq1,comp43345_c0_seq2,comp43345_c0_seq3,comp43345_c0_seq4	5.63604	4.09085	2.16672	4.60881	4.68874	4.09001	4.37573	3.39917	3.61353	6.69641	6.21335	6.09466	5.75489	4.20398	5.37747	5.40088	5.3565	5.61442	5.74389	5.86419	5.59544	5.87283	5.09043	4.52732	AT5G58240	histidine triad family protein, putative, expressed
comp24139_c0	comp24139_c0_seq1	3.20945	4.11853	1.61353	3.14078	3.20945	2.41954	4.40735	4.44294	2.23573	3.75382	3.59096	3.56316	2.36457	1.53605	3.90497	4.53045	2.51096	1.99277	2.12763	3.55459	3.7845	3.82375	2.97269	2.12763	AT5G58230	WD domain, G-beta repeat domain containing protein, expressed
comp32299_c0	comp32299_c0_seq1	0	0	0	0	0	0	0	0	0	0	0	0	0	0	0	0	0	0	0	0	0	0	0	0	AT5G58230	WD domain, G-beta repeat domain containing protein, expressed
comp47135_c0	comp47135_c0_seq1,comp47135_c0_seq2,comp47135_c0_seq3,comp47135_c0_seq4,comp47135_c0_seq5,comp47135_c0_seq6	5.28688	5.8505	4.63981	5.54381	5.59305	5.34979	5.93758	5.5404	4.77926	5.90328	5.95117	5.23151	5.52231	5.01346	5.67384	5.66761	4.64155	4.77189	5.4138	5.50462	5.56925	5.61765	4.88606	4.7301	AT5G58230	WD domain, G-beta repeat domain containing protein, expressed
comp34689_c0	comp34689_c0_seq1	0	0.713696	0	0	0.422233	0.765535	1.20163	0	1.24489	0.594549	0.925999	0	0	0	0.9855	0	0.0143553	0	0.400538	0	1.09085	0.505891	0	0	AT5G58220	steroid binding protein, putative, expressed
comp119466_c0	comp119466_c0_seq1	0	0	0.695994	0	0	0	0	0	0	0	0	0	0	0.847997	0	0	0.536053	0.879706	0.464668	0	0	0.941106	0	0.432959	AT5G58220	steroid binding protein, putative, expressed
comp37299_c0	comp37299_c0_seq1,comp37299_c0_seq2,comp37299_c0_seq3	5.2854	5.88704	5.64443	6.06134	5.45878	4.89966	5.83845	5.26866	5.36912	6.2077	5.97039	5.6017	5.24451	5.40293	5.58586	5.1639	5.63256	4.94439	5.1035	5.90665	5.66334	5.96694	5.48156	5.2292	AT5G58220	steroid binding protein, putative, expressed
comp42093_c0	comp42093_c0_seq1	2.23266	3.83592	3.39917	4.18428	3.5472	3.41278	2.58496	3.98277	3.71589	3.07553	2.79077	2.10098	2.5435	2.60407	3.06695	3.51979	2.28096	3.29719	3.44361	3.02326	2.91073	2.53107	1.87578	1.19535	AT5G58210	expressed protein
comp40735_c0	comp40735_c0_seq1	3.40463	3.7761	0.978196	2.52607	2.41414	2.12102	4.17233	3.64386	1.9486	4.1127	4.33485	3.26153	3.7761	2.70929	3.43296	3.07382	2.65764	3.24793	3.42223	4.69711	3.74631	3.79597	3.32769	2.5008	AT5G58200	Ser/Thr protein phosphatase family protein, putative, expressed
comp48100_c0	comp48100_c0_seq1	0.0840643	0	0.505891	1.07039	0	0	0	0	0.250962	0	0	0	0	0	0	0	0	0.0426443	0	0	0	0	0	0	AT5G58170	glycerophosphoryl diester phosphodiesterase family protein, putative, expressed
comp34482_c0	comp34482_c0_seq1	0	0	0.31034	0.214125	0	0	0	0	0	0	0	0	0	0	0	0	0	0	0.536053	0	0	0	0	0.782409	AT5G58170	glycerophosphoryl diester phosphodiesterase family protein, putative, expressed
comp50176_c1	comp50176_c1_seq1	1.73985	0.0840643	0.879706	1.87184	1.58496	1.60407	2.14731	1.31034	2.47249	2.43029	1.69599	1.29866	2.43029	2.72901	2.9855	2.72465	2.96901	2.40327	2.62527	2.72683	2.94111	3.19849	2.63227	2.56316	AT5G58160	formin, putative, expressed
comp33605_c0	comp33605_c0_seq1,comp33605_c0_seq2	4.10769	1.87971	1.41143	2.7137	3.04614	1.58015	3.62994	2.34199	2.18269	2.14405	2.27798	1.47508	1.65076	0.641546	3.4019	4.19535	3.15866	1.68257	0.137504	1.64155	3.87283	2.99095	2.28392	2.0072	AT5G58110	activator of 90 kDa heat shock protein ATPase homolog, putative, expressed
comp31881_c0	comp31881_c0_seq1,comp31881_c0_seq2	4.66959	3.28836	3.18428	3.38681	2.7866	2.62293	4.46532	3.59694	3.774	4.30232	4.36947	4.03122	3.66676	4.05572	4.4121	4.59036	4.29425	3.15543	4.06437	4.77926	4.62527	4.91456	4.04701	3.61235	AT5G58100	expressed protein
comp48196_c0	comp48196_c0_seq1,comp48196_c0_seq2	3.02857	0.863938	5.95513	4.21023	4.40599	2.91073	3.20163	0	4.88899	4.71809	4.34056	4.24869	4.22497	3.60407	4.43363	4.86245	3.10601	4.67073	4.31976	4.49378	5.20516	4.9222	3.40599	2.56316	AT5G58090	glucan endo-1,3-beta-glucosidase precursor, putative, expressed
comp397_c0	comp397_c0_seq1	0.823749	0	0	0	0	0	0	0	0	0	0	0	0	0	0	0	0	0	0	0	0	0	0	0	AT5G58090	glucan endo-1,3-beta-glucosidase precursor, putative, expressed
comp35057_c0	comp35057_c0_seq1	1	0	0	0	0	0.659925	3.21412	0	0	2.19219	2	0.910733	0.831877	0.9855	1.14405	1.58015	0.485427	0	1.52105	2.53605	1.52105	1.13093	1.65535	0.903038	AT5G58090	glucan endo-1,3-beta-glucosidase precursor, putative, expressed
comp41172_c0	comp41172_c0_seq1	1.04963	1.98914	1.17632	2.75916	0.807355	0.659925	1.07724	2.75489	2.65764	1.75275	1.79909	0.214125	1.82375	0.879706	0	0	0.555816	2.22033	2.06695	0.790772	0.956057	1.26903	0.367371	0.970854	AT5G58070	OsTIL-1 Temperature-induced lipocalin-1, expressed
comp33393_c0	comp33393_c0_seq1	1.93734	6.56438	11.573	9.63546	9.14504	9.62472	5.79077	5.38405	11.0077	5.89482	6.91779	3.0036	8.60389	8.14527	4.73985	3.02503	6.45039	8.35667	9.80913	6.34837	4.80323	4.80374	9.94451	8.84348	AT5G58070	OsTIL-1 Temperature-induced lipocalin-1, expressed
comp17264_c0	comp17264_c0_seq1	1.61353	0.659925	0.748461	0.163499	0.201634	0.454176	0	1.1635	0	1.53605	1.28688	1.29866	1.1177	0.895303	1.33914	1.91839	1.86394	0.713696	0.765535	1.25096	1.66448	1.5656	0.526069	0.903038	AT5G58060	VAMP-like protein YKT62, putative, expressed
comp39250_c0	comp39250_c0_seq1,comp39250_c0_seq2,comp39250_c0_seq3,comp39250_c0_seq4,comp39250_c0_seq5,comp39250_c0_seq6	6.71342	5.32912	4.82934	5.53387	5.01569	4.50906	6.16912	5.1334	4.62761	6.75101	6.81686	6.8301	5.74281	6.05181	6.38232	6.70943	6.52638	6.37695	6.32337	6.03232	6.68496	6.71356	5.89797	5.82706	AT5G58060	VAMP-like protein YKT62, putative, expressed
comp34482_c1	comp34482_c1_seq1	0	0	0.815575	0	0	0	0.0703893	0	0.475085	0	0	0	0	0.545968	0	0	0	1.31615	0	0	0	0.731183	0.659925	0.545968	AT5G58050	glycerophosphoryl diester phosphodiesterase family protein, putative, expressed
comp52883_c0	comp52883_c0_seq1,comp52883_c0_seq2,comp52883_c0_seq3,comp52883_c0_seq4,comp52883_c0_seq5	4.28983	3.29131	3.94111	4.08576	3.04614	2.20477	5.21568	2.9279	4.24031	3.70929	3.55704	3.03386	4.80993	4.8846	4.64674	4.62176	4.67299	4.44294	4.29572	4.56925	4.86987	4.79129	4.33914	4.86938	AT5G58040	fip1 motif family protein, expressed
comp44954_c0	comp44954_c0_seq1,comp44954_c0_seq2	2.88557	2.81762	3.62644	3.56194	3.72356	3.04089	3.34056	2.95047	4.41684	3.19849	2.88166	2.48543	2.3505	2.774	3.58015	3.21568	2.09424	2.14731	1.97085	3.1635	3.52607	3.36317	1.72683	1.72683	AT5G58040	fip1 motif family protein, expressed
comp45332_c0	comp45332_c0_seq1,comp45332_c0_seq2	5.55459	5.65707	4.12267	4.85997	4.03914	3.80323	5.23496	5.68706	4.11437	5.93216	5.98914	5.6585	5.16952	5.12143	5.70127	5.85748	5.20359	5.37226	5.20124	5.3875	5.55919	5.6946	4.66448	4.88362	AT5G58030	transport protein particle component, Bet3, domain containing protein, expressed
comp19701_c0	comp19701_c0_seq1	4.66448	4.76394	5.18785	4.87184	3.15704	3.04789	4.44162	4.50906	4.51665	4.65764	3.49953	3.58015	2.29278	3.76765	3.57894	3.70598	3.90977	4.06091	3.74093	3.76129	3.5373	3.7761	2.66903	3.7137	AT5G58020	X0001, putative, expressed
comp29246_c0	comp29246_c0_seq1	2.80941	1.77821	2.32769	2.47768	2.75275	2.32193	3.26604	2.54844	1.40599	3.76022	4.93687	3.86096	3.67016	2.38405	3.53481	2.55582	4.63923	1.09761	2.26003	2.05311	3.15218	3.83491	4.52105	3.79909	AT5G58010	BHLH transcription factor, putative, expressed
comp48470_c0	comp48470_c0_seq1,comp48470_c0_seq2,comp48470_c0_seq3,comp48470_c0_seq4,comp48470_c0_seq5,comp48470_c0_seq6,comp48470_c0_seq7,comp48470_c0_seq8	5.16792	4.30159	4.0917	4.96578	5.51096	4.30451	5.9814	4.48478	4.42626	5.46499	6.19397	5.19456	6.26059	5.52669	5.56651	5.0648	5.95722	5.97797	5.60021	5.29719	5.52419	5.61765	6.09445	5.76977	AT5G58010	BHLH transcription factor, putative, expressed
comp19895_c0	comp19895_c0_seq1	5.41853	6.20065	5.19849	5.95675	5.33414	5.12143	5.98755	5.90159	5.39746	6.07082	5.94345	5.27426	6.29994	5.15785	5.26641	5.27947	5.16712	6.57924	5.89385	6.18884	5.72383	5.57046	5.28614	4.80993	AT5G58005	expressed protein
comp41147_c0	comp41147_c0_seq1,comp41147_c0_seq2	3.60881	3.60763	4.18428	3.7366	4.43696	3.1177	4.08916	3.81762	3.99186	3.91361	4.0009	3.55949	3.1375	3.44228	4.18269	4.68089	3.50462	3.23266	2.87774	3.5373	4.01078	3.82579	3.10434	3.04089	AT5G58003	NLI interacting factor-like phosphatase, putative, expressed
comp48219_c0	comp48219_c0_seq1,comp48219_c0_seq2	4.78973	3.76129	3.25852	2.7761	0	0.604071	5.80632	2.29278	1.83592	4.17951	2.79077	3.30305	3.07895	2.32193	4.22959	4.93546	2.33056	2.03914	2.56803	4.26529	3.40463	3.32048	0.536053	1.60881	AT5G58000	reticulon domain containing protein, putative, expressed
comp29854_c0	comp29854_c0_seq1	2.04264	0	0.0285692	1.19535	2.21101	0.226509	1.74416	1.09761	1.48543	1.42223	2.44361	0.941106	2.58256	2.61117	2.24489	2.5435	1.12433	3.64616	2.95047	2.09761	2.66903	1.63227	2.87774	1.44361	AT5G57990	ubiquitin carboxyl-terminal hydrolase domain containing protein, expressed
comp48875_c0	comp48875_c0_seq1,comp48875_c0_seq2	5.1177	4.79494	3.99277	4.26078	3.83491	3.54844	5.50875	4.30743	4.70929	5.3194	5.13873	4.64443	4.64674	4.82375	5.488	5.13463	4.5472	4.59455	4.64616	5.78633	5.42291	5.33521	4.02768	3.64616	AT5G57990	ubiquitin carboxyl-terminal hydrolase domain containing protein, expressed
comp35089_c1	comp35089_c1_seq1	3.28688	1.51602	0.0840643	1.71809	1.51602	1.02857	2.57046	1.68706	0.250962	2.81967	2.97636	2.02148	2.04614	1.98914	3.48285	3.22033	2.14405	2.02503	1.67356	3.35896	3.6565	2.9486	1.23879	0.137504	AT5G57990	ubiquitin carboxyl-terminal hydrolase domain containing protein, expressed
comp43020_c1	comp43020_c1_seq1	0	1.66448	0	2.21101	0.565597	0	2.03562	2.854	0	0	0	0	0	0	1.45943	1.20163	0	0	0	0.0840643	0	0	0	0.613532	AT5G57970	methyladenine glycosylase, putative, expressed
comp29463_c0	comp29463_c0_seq1	2.4489	3.93357	2.7761	2.73552	1.62293	0.933573	3.30159	4.49506	1.89142	1.98914	1.07039	1.98185	1.59932	2	2.15381	2.50335	0.941106	2.11437	0.298658	2.45154	1.926	2.28688	1.07039	0.0426443	AT5G57970	methyladenine glycosylase, putative, expressed
comp29463_c1	comp29463_c1_seq1	2.58256	3.06178	2.22959	2.62527	0.695994	0.9855	3.27947	4.18587	1.14405	2.02148	1.16993	1.3505	0.555816	1.8953	2.1177	2.19219	0.545968	1.95606	0.632268	2.50335	1.95977	1.69153	0	0.464668	AT5G57970	methyladenine glycosylase, putative, expressed
comp47049_c0	comp47049_c0_seq1,comp47049_c0_seq2	3.72574	5.0365	3.07211	4.01703	2.19219	2.50335	5.35755	4.4019	2.80116	3.51979	3.56803	3.1127	3.21878	3.37295	4.0635	3.91169	2.88753	3.10769	3.01792	3.80012	3.56438	3.36597	2.26003	2.51854	AT5G57970	methyladenine glycosylase, putative, expressed
comp49493_c0	comp49493_c0_seq1	1.14405	1.64616	0.238787	1.0635	1.20789	1.37295	2.82375	1.38405	2.02503	3.01078	2.52857	1.94486	1.79494	1.58015	1.42761	2.28688	1.94486	1.67356	1.65076	2.79701	2.13093	2.07724	0.948601	0.516015	AT5G57960	GTPase of unknown function domain containing protein, putative, expressed
comp32152_c0	comp32152_c0_seq1	4.08236	5.34021	3.51728	4.65134	3.72247	3.29572	4.81916	5.44328	4.15299	4.50716	4.1177	3.488	2.46467	1.48543	3.35896	4.16027	3.75489	2.54102	3.59455	4.16108	3.75702	3.72901	2.56803	1.89142	AT5G57950	26S proteasome non-ATPase regulatory subunit 9, putative, expressed
comp39553_c2	comp39553_c2_seq1	0	0	0	0	0	0	0	0	0	0	0	0	0	0	0	0	0	0	0	0	0	0	0	0	AT5G57940	cyclic nucleotide-gated ion channel, putative, expressed
comp49312_c0	comp49312_c0_seq1	1.57531	2.52607	0.356144	1.84398	0.378512	0.555816	2.81967	2.54844	1.40054	3.02503	2.89142	2.30743	2.82985	2.05658	2.65076	2.46467	2.26903	2.62994	1.76553	3.38128	2.91265	2.82375	2.31615	1.83188	AT5G57930	APO, putative, expressed
comp41543_c0	comp41543_c0_seq1	3.89239	5.82375	5.22766	5.48736	4.95327	4.53169	4.10434	6.67129	4.82833	3.51223	4.16189	2.8953	3.54226	4.19849	4.04177	2.82782	3.43162	4.40259	4.53169	4.52482	3.77505	3.84599	4.57471	4.88947	AT5G57910	expressed protein
comp46151_c0	comp46151_c0_seq1,comp46151_c0_seq2	3.37434	3.75809	3.46336	4.31832	4.58496	3.90689	2.93168	4.15785	4.27501	4.36597	5.00809	3.92979	4.96993	4.42559	4.34199	3.58135	3.18587	4.07639	4.23649	5.09255	4.53107	4.47054	4.0027	4.1127	AT5G57910	expressed protein
comp38461_c1	comp38461_c1_seq1,comp38461_c1_seq2	2.69822	3.35332	3.4489	4.0197	2.66448	2.79701	4.25701	2.07039	3.73985	2.70708	3.68594	3.15381	3.2765	3.54473	3.26454	0.687061	1.89142	4.00899	2.88557	4.45088	3.40463	2.8339	3.22497	2.89336	AT5G57910	expressed protein
comp47886_c0	comp47886_c0_seq1,comp47886_c0_seq2,comp47886_c0_seq3	5.1102	5.02503	4.36317	5.26641	5.17473	4.1127	5.24641	5.53294	4.0365	4.88996	4.69544	4.43429	6.20457	5.67751	5.46891	4.64962	5.16591	6.59156	6.34589	4.88557	4.8679	4.87086	5.92529	6.10056	AT5G57900	OsFBL45 - F-box domain and LRR containing protein, expressed
comp41944_c1	comp41944_c1_seq1	0	0	0	0	0	0	0	0	0	0.238787	0	0	0	0	0	0	0	0	0	0.807355	0.925999	0.137504	0	0	AT5G57890	class I glutamine amidotransferase, putative, expressed
comp25180_c0	comp25180_c0_seq1,comp25180_c0_seq2	0.594549	1.65992	1.32193	1.64155	1.82782	1.69599	0.687061	1.29278	2.15704	1.82782	1.38957	1.79077	0.879706	0.594549	1.90304	2.11103	1.4489	0.124328	0.9855	1.65992	1.86394	2.04963	1.17632	0.321928	AT5G57880	expressed protein
comp52521_c0	comp52521_c0_seq1,comp52521_c0_seq2	6.37243	3.69933	3.59932	4.6792	6.08661	3.97085	5.03034	5.478	3.94298	5.12557	5.30925	5.12474	4.89336	6.24527	5.31904	5.92029	7.02857	5.46238	6.85611	4.40395	5.65449	5.51538	7.80491	7.39283	AT5G57870	eukaryotic initiation factor iso-4F subunit p82-34, putative, expressed
comp37655_c1	comp37655_c1_seq1,comp37655_c1_seq2	4.01167	2.50843	2.78241	3.54844	3.81455	2.79701	4.46858	3.51349	2.21412	4.47054	4.60644	3.92029	4.30597	4.58015	4.78712	5.07425	4.67807	4.5373	4.71315	3.90689	5.32445	4.90593	5.02724	5.15745	AT5G57870	eukaryotic initiation factor iso-4F subunit p82-34, putative, expressed
comp51440_c0	comp51440_c0_seq1,comp51440_c0_seq10,comp51440_c0_seq11,comp51440_c0_seq12,comp51440_c0_seq13,comp51440_c0_seq14,comp51440_c0_seq15,comp51440_c0_seq16,comp51440_c0_seq17,comp51440_c0_seq18,comp51440_c0_seq19,comp51440_c0_seq2,comp51440_c0_seq20,comp51440_c0_seq21,comp51440_c0_seq22,comp51440_c0_seq23,comp51440_c0_seq24,comp51440_c0_seq25,comp51440_c0_seq26,comp51440_c0_seq3,comp51440_c0_seq4,comp…	7.58113	7.38241	6.54767	7.3984	7.0227	6.49857	7.58654	7.5205	6.49873	8.14792	8.31216	7.58173	8.18061	8.03028	8.03287	8.16682	8.05794	8.32625	7.95332	8.16496	8.32832	8.15259	8.04609	7.93829	AT5G57870	eukaryotic initiation factor iso-4F subunit p82-34, putative, expressed
comp37264_c0	comp37264_c0_seq1,comp37264_c0_seq2	5.78712	4.31687	4.42828	4.64731	3.03562	1.774	5.10685	4.32553	4.24489	5.31542	5.3194	5.24336	3.97177	4.54967	5.66078	5.87971	5.38647	5.11437	3.99186	4.8674	5.32841	5.52544	4.68594	4.74792	AT5G57860	ubiquitin family protein, putative, expressed
comp37936_c0	comp37936_c0_seq1	5.23419	4.45681	3.96162	6.97728	7.24527	5.35368	3.72137	4.02326	4.1811	5.9191	5.45352	6.71149	7.82922	8.26697	6.09887	7.45129	8.60415	8.51033	8.29618	4.488	5.09803	7.3077	6.44062	7.3147	AT5G57850	aminotransferase domain containing protein, putative, expressed
comp2247_c0	comp2247_c0_seq1,comp2247_c0_seq2	0	0.910733	0	0.903038	0	0	0	0	0	0	0	0	0	0	0	0	0	0	0	0	0	0	0	0	AT5G57850	aminotransferase domain containing protein, putative, expressed
comp289071_c0	comp289071_c0_seq1	0	0.214125	2.14078	0	0	0	0	0	0	0.613532	0	0.956057	2.09761	1.0072	0	0	0	0	0	0	0	1.0072	0	0.432959	AT5G57850	aminotransferase domain containing protein, putative, expressed
comp48231_c0	comp48231_c0_seq1,comp48231_c0_seq2,comp48231_c0_seq3	0	2.88557	0.31034	3.45681	2.30159	2.1177	0	3.6311	0.713696	0.378512	0.773996	0	3.10098	2.98003	2.53107	1.04963	1.54597	1.70929	3.24793	2.25399	2.64847	2.4957	4.5509	3.40054	AT5G57850	aminotransferase domain containing protein, putative, expressed
comp50996_c0	comp50996_c0_seq1,comp50996_c0_seq2,comp50996_c0_seq3,comp50996_c0_seq4,comp50996_c0_seq5,comp50996_c0_seq6,comp50996_c0_seq7	0	5.33807	0	1.48027	0	0	2.11103	5.59604	0	0	0	0	0	0	0	0	0	0	0	0	0	0	0	0	AT5G57820	expressed protein
comp41280_c1	comp41280_c1_seq1	2.74846	0.411426	0	0.189034	0	0	1.58015	0	0	0.799087	0	0.321928	0	2.37016	3.6017	3.63691	2.13093	0	0.263034	0	1.62761	0.0285692	0	0	AT5G57800	WAX2, putative, expressed
comp41280_c0	comp41280_c0_seq1	0	0	0	0	0	0	0	0	0	2.68706	0.765535	0	0	0	0	0	0	0	0	1.26903	0.516015	0	0	0	AT5G57800	WAX2, putative, expressed
comp1140397_c0	comp1140397_c0_seq1	0	0	0	0	0	0	0.163499	0	0	0.137504	0.485427	0	0	0	0	0	0	0	0	0	0	0	0	0	AT5G57800	WAX2, putative, expressed
comp1089762_c0	comp1089762_c0_seq1	0	0	0	0	0	0	0	0	0	0.298658	0	0	0	0	0	0	0	0	0	0.432959	0	0	0	0	AT5G57800	WAX2, putative, expressed
comp51013_c1	comp51013_c1_seq1,comp51013_c1_seq10,comp51013_c1_seq11,comp51013_c1_seq12,comp51013_c1_seq13,comp51013_c1_seq14,comp51013_c1_seq15,comp51013_c1_seq16,comp51013_c1_seq2,comp51013_c1_seq3,comp51013_c1_seq4,comp51013_c1_seq5,comp51013_c1_seq6,comp51013_c1_seq7,comp51013_c1_seq8,comp51013_c1_seq9	0	0	0	0	0.584963	0	0	0	0.263034	0	0	0	0	0.555816	0	0	0.214125	0.0426443	0	0	0.250962	0	0	0.432959	AT5G57800	WAX2, putative, expressed
comp37595_c0	comp37595_c0_seq1,comp37595_c0_seq2	0	0	0	0	0	0	0.0976108	0	0	0	0	0	0	0	0	0	0	0	0	0	0	0	0	0	AT5G57780	expressed protein
comp44682_c0	comp44682_c0_seq1,comp44682_c0_seq2	0	1.73118	0	1.38957	1.46467	1.1635	0.555816	0.782409	1.34483	1.24489	1.05658	0	1.51602	0.321928	1.1177	0	0	0.863938	1.38957	1.5008	0.333424	0.0976108	0.83996	0.641546	AT5G57770	expressed protein
comp41720_c0	comp41720_c0_seq1,comp41720_c0_seq2	1.7137	2.6893	1.11103	1.55582	0	0.604071	1.74846	3.6792	1.83592	1.59932	1.26903	1.4489	1.83592	0.823749	1.83996	0.641546	0.748461	1.29866	1.69153	2.02503	1.8953	2.12102	2.57289	2.33914	AT5G57740	ankyrin repeat-rich protein, putative, expressed
comp41720_c1	comp41720_c1_seq1	2.32193	3.74953	1.75702	1.24489	0	0.871844	1.926	4.43496	2.16672	1.54597	1.17632	1.48027	2.35332	2.23266	1.81967	1.3505	1.3505	1.9855	2.53356	2.52356	2.17632	2.65076	2.854	2.26303	AT5G57740	ankyrin repeat-rich protein, putative, expressed
comp38794_c0	comp38794_c0_seq1	1.70487	1.25096	3.27053	1.58976	0.124328	0.545968	3.38405	1.78241	1.82782	2.52105	3.35473	0.389567	2.9542	1.79909	2.61117	1.45943	3.15704	1.20163	2.27501	3.34483	2.36457	0.604071	2.72901	2.52607	AT5G57710	heat shock protein-related, putative, expressed
comp27478_c1	comp27478_c1_seq1	0	0	0	0	0	0	0.799087	0	0	0	1.11103	0	0	0	0	0	0	0	0	0.584963	0	0	0.704872	0.594549	AT5G57710	heat shock protein-related, putative, expressed
comp38794_c1	comp38794_c1_seq1,comp38794_c1_seq2	2.50335	2.09761	2.98368	2.6017	2.14405	0.831877	3.84398	2.24793	2.30451	2.89142	3.02503	1.25096	3.9644	1.99639	2.81967	2.08066	3.36317	2.50589	2.80941	3.53481	3.19061	2.75275	2.9222	2.88947	AT5G57710	heat shock protein-related, putative, expressed
comp50758_c0	comp50758_c0_seq1,comp50758_c0_seq2,comp50758_c0_seq3	4.51854	4.30086	3.03562	3.43429	3.94953	1.59932	4.62234	3.55459	2.85	3.90785	3.2765	3.18745	4.89772	2.85798	3.63343	3.17473	4.44758	4.08831	3.9514	3.64616	4.17153	4.42492	3.30743	3.45681	AT5G57710	heat shock protein-related, putative, expressed
comp41750_c0	comp41750_c0_seq1	2.83996	0.948601	0.748461	1.42223	2.57773	0.475085	2.87381	0.378512	0	1.67356	1.43829	0.978196	1.20163	0	0.963474	1.4957	3.02148	1	1.27501	0.0285692	1.69153	2.53107	1.41684	2.27501	AT5G57710	heat shock protein-related, putative, expressed
comp48506_c0	comp48506_c0_seq1,comp48506_c0_seq2	1.89918	0.925999	1.09761	3.48285	3.47119	2.91456	2.35896	0	0	0	0	0	1.54597	6.2521	0	0	0.669027	0.695994	4.65019	0	0	0	4.5552	4.74416	AT5G57700	BNR/Asp-box repeat family protein, putative, expressed
comp48506_c1	comp48506_c1_seq1,comp48506_c1_seq2	0.871844	0.799087	1.4489	2.9542	2.69377	2.21101	1.65535	0	0	0	0	0	0.887525	5.95047	0	0	0	0.432959	4.02503	0	0	0	4.0993	4.0781	AT5G57700	BNR/Asp-box repeat family protein, putative, expressed
comp49924_c0	comp49924_c0_seq1,comp49924_c0_seq2	4.13011	1.65535	1.74416	2.49825	2.71589	2.21101	4.6094	0.163499	2.14731	4.0781	4.03298	3.37434	1.99639	1.66903	4.24717	4.1635	2.64847	2.56071	2.12433	4.31542	4.60703	3.79286	1.57531	0.650765	AT5G57700	BNR/Asp-box repeat family protein, putative, expressed
comp35090_c0	comp35090_c0_seq1	0	0.970854	0	0	0	0	0	1.15056	0	0	0	0	0	0.536053	0	0	0	0.432959	0	0	0	0	0	0	AT5G57690	diacylglycerol kinase, putative, expressed
comp23929_c0	comp23929_c0_seq1	3.04789	2.37573	2.02148	3.853	1	0.823749	3.46205	2.5509	0	2.84398	2.35896	1.87971	3.21568	1.69599	4.10098	3.73118	3.53854	5.83466	5.85499	2.25399	2.16027	2.12102	3.30159	4.31034	AT5G57685	GDU1, putative, expressed
comp28680_c0	comp28680_c0_seq1	1.62761	0	1.62761	0	0	0	0.214125	0	0.0426443	1.55582	0	0.464668	0	0	0	1.43829	0	0	0	0	0	0	0	0	AT5G57670	ATP binding protein, putative, expressed
comp44044_c1	comp44044_c1_seq1	0	0	0	1.43829	0.0976108	0	1.19535	0	0	1.65535	2.08746	1.93357	0.594549	1.79494	0.910733	1.81967	2.75702	1.48027	0	3.32337	2.51096	2.848	3.59216	2.07724	AT5G57660	CCT/B-box zinc finger protein, putative, expressed
comp22098_c0	comp22098_c0_seq1	6.28448	5.91409	6.0492	6.83517	5.88387	5.44791	7.31732	6.24736	6.7148	7.10664	7.52795	6.32948	7.71081	6.61897	6.13627	5.6565	7.31406	7.40523	7.39746	7.84185	6.60407	6.80116	7.44245	6.55811	AT5G57655	xylose isomerase, putative, expressed
comp671734_c0	comp671734_c0_seq1	1	0	0	0	0	0	1.79077	0	0	0	0	0	0	0	0	0	0	0	0	0	0	0	0	0	AT5G57630	CAMK_KIN1/SNF1/Nim1_like.14 - CAMK includes calcium/calmodulin depedent protein kinases, expressed
comp745070_c0	comp745070_c0_seq1	0.238787	1.18269	0	0	0	0	1.56071	0	0	0	0	0	0	0	0	0	0	0	0	0	0	0	0	0	AT5G57630	CAMK_KIN1/SNF1/Nim1_like.14 - CAMK includes calcium/calmodulin depedent protein kinases, expressed
comp54386_c0	comp54386_c0_seq1	0	0	0	0	0	0	0	0	0.214125	0	0	0	0	0	0	0	0	0	0	0	0	0	0.526069	0.422233	AT5G57625	SCP-like extracellular protein, expressed
comp35167_c0	comp35167_c0_seq1	0	0	0	0	0	0	0	0	0	0	0	0	0	0	0	0	0	0	0	0	0	0	0	0	AT5G57620	MYB family transcription factor, putative, expressed
comp42566_c0	comp42566_c0_seq1,comp42566_c0_seq2	6.23074	4.79494	7.27165	4.54844	1.22033	3.14241	5.53761	2.45681	3.40463	0	0	0	0	0	0	0	0	0	0	0	0	0	0	0	AT5G57620	MYB family transcription factor, putative, expressed
comp42656_c0	comp42656_c0_seq1,comp42656_c0_seq2	0	0.367371	0	0.454176	0	0	0.275007	0	0	0.526069	0	0	0	0	3.89142	1.15056	0	0	0	0.201634	0.422233	0	0	0	AT5G57620	MYB family transcription factor, putative, expressed
comp44365_c0	comp44365_c0_seq1,comp44365_c0_seq2	0.432959	1.27501	0.831877	1.4489	1.35614	0.0976108	0.933573	1.32193	1.72247	0	0	0	0	0	0	0.748461	1.04264	0.757023	0.432959	0.321928	0.344828	0.815575	0.0285692	0.0976108	AT5G57610	protein kinase domain containing protein, expressed
comp46538_c0	comp46538_c0_seq1,comp46538_c0_seq2	3.68032	2.88166	2.59694	2.70487	2.9542	1.42223	5.14445	2.64616	2.98732	3.73985	4.26903	3.32048	3.33628	4.06264	3.98914	3.40054	3.64386	3.50208	3.04264	4.68874	4.82629	4.42761	3.9644	3.79181	AT5G57610	protein kinase domain containing protein, expressed
comp38963_c0	comp38963_c0_seq1	2.37851	2.9982	2.4957	3.80529	1.32769	0.659925	3.32625	2.89142	1.36177	3.32481	3.97361	3.03562	3.52607	3.24641	3.12763	2.21101	3.81967	3.69933	2.69822	4.02148	3.57652	3.94205	3.55949	3.0197	AT5G57610	protein kinase domain containing protein, expressed
comp47751_c0	comp47751_c0_seq1,comp47751_c0_seq2,comp47751_c0_seq3	2.58015	2.60407	5.63778	5.42156	5.30268	4.39712	2.98185	1.38405	3.41414	2.88753	3.05832	2.51602	2.82375	1.23266	3.28244	3.24793	1.58496	1.80323	1.38405	3.69599	3.94017	3.51223	2.53107	0.847997	AT5G57590	aminotransferase, putative, expressed
comp26137_c0	comp26137_c0_seq1	0.799087	0	0	0.910733	0.970854	0	0.443607	0	0	0.687061	3.19377	1.40599	0.632268	1.15056	1.84398	1.15704	1.64616	0	0.970854	0	1.55582	1.48543	2.49825	3.10434	AT5G57580	calmodulin binding protein, putative, expressed
comp21662_c0	comp21662_c0_seq1	4.08236	4.337	2.98368	4.72356	3.37434	3.68145	5.05094	4.27352	4.02591	4.09255	4.14649	4.20789	4.45418	3.78764	4.55704	4.30305	4.23955	3.6837	4.10182	4.31976	4.48864	4.18903	3.24945	2.82985	AT5G57580	calmodulin binding protein, putative, expressed
comp46342_c0	comp46342_c0_seq1	6.20535	5.06393	5.07382	5.68762	5.16148	4.37643	6.15623	5.09887	5.28503	5.83238	6.27034	5.67892	7.00753	6.78712	6.21781	5.65363	6.192	6.71877	5.95047	6.51775	6.4949	6.76977	6.2502	6.32283	AT5G57580	calmodulin binding protein, putative, expressed
comp36898_c4	comp36898_c4_seq1	4.904	4.52105	2.27501	4.76288	4.08576	2.64155	5.44659	4.98277	1.44361	4.69822	5.22033	4.52356	5.17233	4.85848	5.41447	5.2075	4.69822	4.96255	5.09466	5.48832	5.37504	5.25852	5.23266	4.84197	AT5G57580	calmodulin binding protein, putative, expressed
comp36898_c0	comp36898_c0_seq1	5.56071	5.02459	3.08236	5.32625	4.6792	3.31759	6.49729	5.74228	3.22342	5.62848	5.77926	5.11145	5.78084	5.6372	6.14466	6.27631	5.44559	5.71205	5.82426	6.18587	6.2267	5.88166	5.98162	5.53138	AT5G57580	calmodulin binding protein, putative, expressed
comp60650_c0	comp60650_c0_seq1	4.22959	3.85	2.9241	4.47184	3.88753	3.09255	5.15178	3.80219	3.84599	4.49889	4.67469	4.25323	4.13668	3.66903	4.59694	4.43962	3.92315	3.79701	4.01257	4.39438	4.2891	4.39506	3.58135	3.45022	AT5G57580	calmodulin binding protein, putative, expressed
comp918573_c0	comp918573_c0_seq1	0.250962	0	0	0	0	0	1.36737	0	0	0	0	0	0	0	0	0	0	0	0	0	0	0	0	0	AT5G57565	CAMK_KIN1/SNF1/Nim1_like.14 - CAMK includes calcium/calmodulin depedent protein kinases, expressed
comp37491_c0	comp37491_c0_seq1	0.495695	1.48027	1.23879	0	0.594549	1.04264	0	7.00113	1.0072	0	0.895303	0	0	2.82579	0	0	2.27202	0	1.56071	0	0	0	3.71918	2.49825	AT5G57560	glycosyl hydrolases family 16, putative, expressed
comp19626_c0	comp19626_c0_seq1	8.7445	7.36431	5.71809	8.04685	5.70266	7.63336	9.68331	4.65306	7.44211	7.81134	7.32012	6.96844	9.55534	9.63867	8.1127	9.08313	9.44832	10.345	9.70314	8.65878	7.68496	7.75756	9.02569	8.13909	AT5G57560	glycosyl hydrolases family 16, putative, expressed
comp30813_c0	comp30813_c0_seq1	0	0	0	0	0	0	0	5.81686	2.57531	1.17632	0.422233	0	0	0	0	0	0	0	0	1.57531	1.15056	0.15056	0	0	AT5G57560	glycosyl hydrolases family 16, putative, expressed
comp34954_c0	comp34954_c0_seq1	0	0	0	0	0	0	0	0	0	0	0	0	3.6017	2.01436	0	0	0	0.748461	1.70929	0	0	0	1.10434	2.09761	AT5G57560	glycosyl hydrolases family 16, putative, expressed
comp36017_c0	comp36017_c0_seq1	2.08406	0	3.50208	0	0	0	0	5.67948	4.51096	0	0	0	0	0	0	0	0	0	0	0	0	0	0	0	AT5G57560	glycosyl hydrolases family 16, putative, expressed
comp50564_c0	comp50564_c0_seq1,comp50564_c0_seq2	2.44626	4.09255	3.81865	2.37016	2.1375	1.91456	0	8.63981	6.72014	0	1.60881	0.823749	2.52356	5.02148	0.111031	0.275007	4.43029	0	4.71754	0	0	0	5.76155	4.75969	AT5G57560	glycosyl hydrolases family 16, putative, expressed
comp1375595_c0	comp1375595_c0_seq1	0	0	0	0	0	0	0	0	0	0	0	0	0	0	0	0	0	0	0	0	0	0	0	0	AT5G57560	glycosyl hydrolases family 16, putative, expressed
comp1398_c0	comp1398_c0_seq1	0	0	0	0	0	0	0	0	0	0	0	0	0	0	0	0	0	0	0	0	0	0	0	0	AT5G57550	glycosyl hydrolases family 16, putative, expressed
comp28838_c0	comp28838_c0_seq1	0	0	0	0	0	0	0	0	0	0	0	0	0	0	0	0	0	0	0	0	0	0	0	0	AT5G57550	glycosyl hydrolases family 16, putative, expressed
comp47533_c0	comp47533_c0_seq1	0	0	0	0	0	0	0	0	0	0	0	0	0	0	0	0	0	0	0	0	0	0	0	0	AT5G57550	glycosyl hydrolases family 16, putative, expressed
comp32392_c0	comp32392_c0_seq1	0	0	0	0	0	0	0	0	0	0.505891	2.7866	2.09424	3.21101	0	0	0	0	0.555816	0	2.04264	2.40054	2.5008	0.978196	0	AT5G57520	ZOS8-13 - C2H2 zinc finger protein, expressed
comp42086_c1	comp42086_c1_seq1,comp42086_c1_seq2	0	0	0	0	0	0	0	0	0	0	0.475085	0	1.30451	0	0	0	0.545968	3.28096	0.111031	0	0	0	0	0	AT5G57520	ZOS8-13 - C2H2 zinc finger protein, expressed
comp57593_c0	comp57593_c0_seq1	5.49665	1.35614	0.367371	3.49057	6.14832	2.31904	2.74846	6.83845	3.61117	3.41007	3.07895	1.57531	5.84172	5.60615	2.10434	2.43029	4.70487	6.1918	6.44708	2.95047	2.72465	3.29719	6.87295	6.363	AT5G57510	expressed protein
comp41248_c0	comp41248_c0_seq1	0	0	0	0	0	0	0	0	0	0	0	0	0	0	0	0	0	0	0	0	0	0	0	0	AT5G57510	expressed protein
comp43448_c0	comp43448_c0_seq1,comp43448_c0_seq2,comp43448_c0_seq3,comp43448_c0_seq4,comp43448_c0_seq5	4.35544	0	0	0.815575	2.28096	0.831877	0	0	0.695994	0	0	0	1.61353	5.89772	3.16832	3.21101	3.97177	3.24793	4.21335	0	0	0	4.72901	5.8495	AT5G57500	hypro1, putative, expressed
comp1335587_c0	comp1335587_c0_seq1	0	0	0	0	0	0	1.29866	0	0	0	0	0	0	0	0	0	0	0	0	0	0	0	0	0	AT5G57500	hypro1, putative, expressed
comp35066_c0	comp35066_c0_seq1	0.356144	0	0	0	1.10434	0	0	1.29278	0.344828	0	0	0	0	0	0	0.831877	0	1.25701	1.08406	0	0	0	0	0	AT5G57490	outer mitochondrial membrane porin, putative, expressed
comp37802_c0	comp37802_c0_seq1	4.71315	4.08916	3.79701	4.59036	4.86839	4.10769	4.53854	4.9644	4.11936	5.85823	5.76898	5.16148	4.61706	5.5549	5.42962	6.38681	5.02591	4.60763	5.02636	5.55059	5.74685	5.38094	5.01525	4.84197	AT5G57490	outer mitochondrial membrane porin, putative, expressed
comp35066_c1	comp35066_c1_seq1	1.26303	1.89142	1.66448	1.33914	2.43029	1.63227	1.47508	3.02857	2.17951	0.443607	2.65535	1.32769	0.0285692	0.321928	1.38957	2.47508	1.49057	2.20477	2.48543	0.321928	2.01792	1.774	0.432959	0.321928	AT5G57490	outer mitochondrial membrane porin, putative, expressed
comp36293_c0	comp36293_c0_seq1	1.85599	1.69599	1.07724	0.250962	1.02148	1.26303	1.79077	0	0	0.765535	0	0.545968	0	0	0.432959	1.5509	0.604071	0.941106	1.31034	1.48543	1.48543	2.0072	1.02148	0	AT5G57490	outer mitochondrial membrane porin, putative, expressed
comp1047170_c0	comp1047170_c0_seq1	0	0	0	0.137504	0	0	0	0.871844	0	0	0	0	0	0	0	0	0	0	0	0	0	0	0	0	AT5G57480	AAA-type ATPase family protein, putative, expressed
comp23518_c0	comp23518_c0_seq1	4.51538	2.0072	4.26604	3.64616	2.76765	1.62293	2.5656	1.83592	2.36457	1.53605	2.16993	3.39643	6.30506	5.77426	3.26153	4.02768	6.0691	6.29444	5.47606	0	1.58015	4.42626	5.78398	6.39678	AT5G57480	AAA-type ATPase family protein, putative, expressed
comp29148_c0	comp29148_c0_seq1	1.22033	2.26003	0	0	0	0	2.30159	2.67356	1.79494	1.90689	1.47508	0.389567	0	1.12433	2.13093	2.73985	2.49825	2.23879	0.0426443	0.757023	1.63227	1.43296	0.389567	1.65992	AT5G57460	expressed protein
comp29148_c1	comp29148_c1_seq1	0	0	0	0	0.992768	0	0.765535	0.536053	0.807355	0.739848	0	0	0	0	0.815575	2.03562	0.575312	0	0	0	0	0	0	0.879706	AT5G57460	expressed protein
comp50676_c0	comp50676_c0_seq1,comp50676_c0_seq2	4.16189	3.89433	2.61117	3.24793	2.04614	1.97085	4.27873	3.43563	2.9222	3.57652	3.91265	3.31759	2.26003	3.0036	3.75916	4.42492	3.56925	3.08066	2.18587	3.35332	3.48027	3.46336	2.34199	2.39232	AT5G57460	expressed protein
comp29148_c2	comp29148_c2_seq1	0	1.02857	0	0.475085	0	0	0.604071	1.1177	1.65076	1.38957	0.505891	0.356144	0	0.31034	0.238787	2.46467	1.58496	1.34483	0	1.04264	0.495695	0	0	0	AT5G57460	expressed protein
comp40253_c0	comp40253_c0_seq1	3.56316	0	0	0.464668	1.32769	0	1.82782	0	0	2.25399	2.87184	1.48543	0.250962	0.124328	0.565597	0.83996	1.63691	0.739848	1.50589	2.57773	4.23879	2.85599	1.18269	0.411426	AT5G57450	DNA repair protein Rad51, putative, expressed
comp46763_c1	comp46763_c1_seq1,comp46763_c1_seq2,comp46763_c1_seq3	1.57046	2.41684	1.32769	2.69822	1.65992	0	1.42761	2.63227	1.22033	1.64616	1.24489	0.941106	0	0.31034	1.33914	1.69599	0	0	1.23266	1.09085	0.584963	0.286881	0	0	AT5G57450	DNA repair protein Rad51, putative, expressed
comp36052_c0	comp36052_c0_seq1	0	0	0	0	0.389567	0	1.1635	0	0.941106	0	0	0	0	0	0	0	0	0	1.09761	0	0	0	0	0	AT5G57450	DNA repair protein Rad51, putative, expressed
comp53981_c0	comp53981_c0_seq1	7.83017	5.82197	3.45943	5.50684	3.94111	2.52857	6.19377	5.96093	3.27053	7.75849	7.31651	7.85318	5.13217	6.57016	8.12634	8.54048	7.01659	5.774	5.15745	7.30086	8.27566	7.85991	5.11894	5.45648	AT5G57440	haloacid dehalogenase-like hydrolase domain-containing protein 1A, putative, expressed
comp41545_c1	comp41545_c1_seq1	0	0	0	0.0285692	0	0	0.163499	0	0	0	0	0	0	0	0.422233	0	0	0	0	0	0	0	0	0	AT5G57440	haloacid dehalogenase-like hydrolase domain-containing protein 1A, putative, expressed
comp51101_c0	comp51101_c0_seq1,comp51101_c0_seq2,comp51101_c0_seq3	4.765	5.22651	3.68482	4.95606	3.47249	3.18903	4.57228	6.05788	4.22882	4.10685	3.38405	2.9782	3.42358	3.61706	3.86196	4.36036	3.41143	3.17951	3.28244	3.8748	3.83289	3.2854	3.10098	3.33485	AT5G57410	expressed protein
comp17212_c0	comp17212_c0_seq1	0	6.49921	0	1.90689	0	0	0	7.21733	0	0	0	0	0	0	3.01257	2.61824	0	0	0	0.226509	0	0	0	0	AT5G57390	AP2-like ethylene-responsive transcription factor AINTEGUMENTA, putative, expressed
comp26259_c0	comp26259_c0_seq1	0	2.74201	0	2.46205	0.422233	0.613532	0	2.59932	0	0	0	0	0	0	0	0	0	0	0	0	0	0	0	0	AT5G57390	AP2-like ethylene-responsive transcription factor AINTEGUMENTA, putative, expressed
comp26259_c1	comp26259_c1_seq1	0	1.83996	0	1.63691	0	0.275007	0	2.26003	0	0	0	0	0	0	0	0	0	0	0	0	0	0	0	0	AT5G57390	AP2-like ethylene-responsive transcription factor AINTEGUMENTA, putative, expressed
comp27800_c0	comp27800_c0_seq1	0	0	0	3.25399	0	0	0	0	0	0	0	0	0	0	0	0	0	0	0	0	0	0	0	0	AT5G57390	AP2-like ethylene-responsive transcription factor AINTEGUMENTA, putative, expressed
comp38061_c1	comp38061_c1_seq1,comp38061_c1_seq2	0	0	0	3.88362	2.9486	4.13504	0	0	0	0	0	0	0.286881	0.321928	0	0	0	0.613532	2.69822	0	0	0	0	0.799087	AT5G57390	AP2-like ethylene-responsive transcription factor AINTEGUMENTA, putative, expressed
comp45596_c0	comp45596_c0_seq1	3.91839	4.68145	4.56133	4.48671	4.47379	3.84599	4.11936	4.53543	4.41414	4.95791	4.96162	4.54288	4.82579	4.81558	4.50589	4.49442	3.82375	5.16591	4.72137	4.71589	4.29646	4.67299	4.42761	4.32048	AT5G57370	DUF1777 domain containing protein, putative, expressed
comp51610_c0	comp51610_c0_seq1	5.07724	6.14914	6.19495	6.13237	6.27314	5.6761	6.30889	5.91409	6.37487	5.31252	5.4019	4.72574	5.75409	5.04177	5.67129	5.58916	4.74255	5.56986	5.08449	5.29352	5.38232	5.23917	5.43162	4.80168	AT5G57360	OsFBO9 - F-box and other domain containing protein, expressed
comp46700_c1	comp46700_c1_seq1	0	0	0	0	0	0	0	0	0	0	0	0	0	0	0	0	0	0	0	0	0	0	0	0	AT5G57350	plasma membrane ATPase, putative, expressed
comp50862_c0	comp50862_c0_seq1,comp50862_c0_seq2,comp50862_c0_seq3,comp50862_c0_seq4,comp50862_c0_seq5,comp50862_c0_seq6,comp50862_c0_seq7,comp50862_c0_seq8,comp50862_c0_seq9	3.50208	2.45943	2.08406	0.895303	0	0.226509	3.69822	3.17792	1.15056	0.111031	0	0	0	1.88753	0.321928	0	1.8679	1.93734	0.378512	0.0143553	0	0	1.68257	1.82782	AT5G57350	plasma membrane ATPase, putative, expressed
comp43658_c0	comp43658_c0_seq1,comp43658_c0_seq2,comp43658_c0_seq3,comp43658_c0_seq4	1.16993	2.04264	3.28096	3.28836	0.722466	0.594549	2.98914	0	1.926	3.77505	3.40871	2.59694	4.50016	3.12267	2.5435	2.76765	1.03562	2.87578	1.14405	4.23343	3.03034	3.84097	2.37573	2.18587	AT5G57345	expressed protein
comp36863_c0	comp36863_c0_seq1,comp36863_c0_seq2	4.36947	0	0	0.356144	1.20163	0	1.5656	0	0	3.09424	2.29866	1.81558	2.03914	1.85997	3.78136	3.65076	3.81558	1.56071	1.98914	2.72683	4.03826	4.02326	1.32193	2.06695	AT5G57340	expressed protein
comp17211_c0	comp17211_c0_seq1	1.08406	2.03914	2.17632	2.22342	2.54102	1.20789	1.79494	1.22651	2.80735	0	0.344828	0.85599	2.56803	1.31615	0	0	1.41143	2.50335	1.41684	0.731183	0	1.16993	0	0.85599	AT5G57330	aldose 1-epimerase, putative, expressed
comp52249_c0	comp52249_c0_seq1,comp52249_c0_seq2	6.70002	7.50637	5.90929	6.86703	6.00742	5.60407	6.8993	7.25503	5.98162	7.27557	6.98493	6.95245	7.29205	7.46418	7.06555	6.89433	7.11291	7.39343	6.97005	7.08895	6.93369	7.23016	6.92908	6.95606	AT5G57330	aldose 1-epimerase, putative, expressed
comp24110_c0	comp24110_c0_seq1	1.88362	0	0.807355	3.38819	3.07724	1.67356	0	0.238787	0	3.51475	2.78241	3.46989	5.22188	4.42828	2.79701	2.08066	3.60763	4.11103	3.24793	0.505891	1.99277	3.30743	2.02503	2.02857	AT5G57330	aldose 1-epimerase, putative, expressed
comp48014_c0	comp48014_c0_seq1,comp48014_c0_seq2	4.79286	3.65535	4.42021	3.35191	3.41143	2.58736	2.72683	4.48285	3.9222	4.70653	5.0148	4.65992	5.11894	5.96878	4.39712	4.7366	3.99548	5.10811	3.46336	3.32912	4.78293	4.31107	4.86047	5.08576	AT5G57300	methyltransferase domain containing protein, putative, expressed
comp22734_c0	comp22734_c0_seq1	7.19397	6.70363	5.45779	6.27594	5.33163	4.31976	6.2817	7.29893	5.55766	7.63074	7.5678	7.54179	4.78293	5.91217	7.84493	7.73978	6.3293	5.81634	5.22574	6.95455	7.4176	7.27062	4.96993	5.2032	AT5G57290	60S acidic ribosomal protein, putative, expressed
comp53176_c4	comp53176_c4_seq1	5.42861	5.17353	4.48349	6.11312	5.31397	4.11686	5.80193	1.76553	5.65392	9.48446	8.61243	8.49657	9.35275	9.08425	8.25597	7.29857	9.16684	8.90758	8.45364	7.82069	7.56262	8.15107	8.44758	8.00023	AT5G57260	cytochrome P450 71E1, putative, expressed
comp13354_c0	comp13354_c0_seq1	0	0	0	0	0	0	0	0	0	0	0	0	0	0	0.0976108	0	0	0	0	0.748461	0	0	0	0	AT5G57260	cytochrome P450 71E1, putative, expressed
comp50985_c1	comp50985_c1_seq1	0.669027	0	0	0	0.321928	0	0.863938	0.903038	1.4489	0.925999	0.956057	0.0565835	1.66448	2.05658	1.77821	1.34483	1.73985	0.389567	1.0072	1.87184	2.08066	1.88753	1.85997	1.63227	AT5G57250	PPR repeat containing protein, expressed
comp44118_c0	comp44118_c0_seq1,comp44118_c0_seq2	4.22265	4.21335	2.18587	4.62585	4.49953	3.03386	4.25927	4.58075	1.95606	4.86542	5.04177	4.14568	5.54164	6.51175	6.84937	6.36702	6.30488	5.74578	6.32894	5.80168	6.50398	5.81481	5.12102	5.60288	AT5G57240	oxysterol-binding protein, putative, expressed
comp49218_c0	comp49218_c0_seq1,comp49218_c0_seq2	3.46597	3.81455	2.32193	3.46467	2.75916	1.42761	3.81044	4.11603	3.04789	4.41819	4.50779	4.18982	4.42021	4.44956	4.05572	4.46467	4.2426	4.0505	3.85997	3.79077	4.31397	4.48156	3.99095	4.19928	AT5G57230	expressed protein
comp36206_c1	comp36206_c1_seq1	0	0.356144	0	1.46989	0.189034	1.49057	0	1.23266	0	0	0	0	0.111031	0	0	0	0	0	0	0	0	0	0	0	AT5G57200	ANTH/ENTH domain containing protein, putative, expressed
comp50350_c0	comp50350_c0_seq1,comp50350_c0_seq2	1.45943	2.33914	2.11103	1.63691	2.88947	2.86394	3.80426	2.32481	3.98914	3.71589	3.08746	2.63227	3.03914	2.02857	3.91648	3.63575	0.137504	1.49057	1.60407	3.96625	3.16832	3.64962	1.20789	0.650765	AT5G57180	CCT motif family protein, expressed
comp18095_c0	comp18095_c0_seq1	4.08236	3.33199	4.35544	3.59455	2.63227	2.58976	3.73227	3.99095	4.20477	4.93404	4.70044	4.28244	4.9607	4	4.11686	3.904	3.75489	4.22574	3.44626	5.19101	4.51728	4.94439	4.72955	4.27277	AT5G57170	macrophage migration inhibitory factor, putative, expressed
comp46645_c0	comp46645_c0_seq1	0	0	0	0	0.669027	0.613532	0.815575	0	0.85599	0	0	0	0	0	0	0	0	0	0	0	0	0	0	0	AT5G57160	DNA ligase I, ATP-dependent family protein, expressed
comp46645_c1	comp46645_c1_seq1,comp46645_c1_seq2	0.0840643	0.545968	1.58015	1.37295	1.42761	1.61353	1.51096	0.887525	2.67129	1.51096	0.62293	0.124328	0.15056	1.16993	1.11103	1.15056	0.970854	0.454176	1.04963	1.852	1.42223	1.04963	0.713696	0.238787	AT5G57160	DNA ligase I, ATP-dependent family protein, expressed
comp7750_c0	comp7750_c0_seq1	0	0	0	0	0	0	0	0	0	0	0	0	0	0	0	0	0.111031	0	0	0	0	0	0	0	AT5G57150	basic helix-loop-helix family protein, putative, expressed
comp16095_c0	comp16095_c0_seq1	4.78712	0.0976108	2.38957	2.60644	3.70929	2.25701	0.226509	1.69599	2.40054	0.9855	2.18587	0	1.99277	2.36737	2.55336	3.41143	3.98459	2.74631	1.98185	0	2.08746	0.799087	4.97682	4.93074	AT5G57150	basic helix-loop-helix family protein, putative, expressed
comp44075_c0	comp44075_c0_seq1,comp44075_c0_seq2	1.87971	0.0143553	0	0.485427	0	0	4.07553	0	0.0565835	0	0.526069	0	1.0072	1.50589	0	0	3.45286	0.765535	2.18587	2.43829	1.93734	0	1.73552	2.4489	AT5G57150	basic helix-loop-helix family protein, putative, expressed
comp44075_c2	comp44075_c2_seq1	2.77821	1.20789	0.0840643	1.25701	0.847997	0	4.18824	0	1.51602	0	1.42223	0.62293	1.53107	1.22033	0	0	4.15137	1.35614	3.44493	3.56071	1.35614	0.992768	2.61824	2.50843	AT5G57150	basic helix-loop-helix family protein, putative, expressed
comp33738_c0	comp33738_c0_seq1,comp33738_c0_seq2	3.19219	2.87381	2.07382	2.38681	1.94111	0.722466	3.34341	2.58256	2.31034	3.13422	2.7761	2.28096	2.7761	3.31034	3.0635	2.60407	2.95977	2.96901	2.41143	2.83794	2.82375	2.62527	3.60644	3.64962	AT5G57140	Ser/Thr protein phosphatase family protein, putative, expressed
comp3089_c0	comp3089_c0_seq1	0	0	0	0.422233	0	0	0.970854	0.378512	0	0	0	0	0	0	0	0	0	0	0	0	0	0	0	0	AT5G57130	expressed protein
comp1942_c1	comp1942_c1_seq1	0	0	0	0.695994	0	0	1.40054	0	0	0	0	0	0	0	0	0	0	0	0	0.111031	0	0	0	0	AT5G57130	expressed protein
comp40964_c0	comp40964_c0_seq1,comp40964_c0_seq2,comp40964_c0_seq3	4.07039	7.12722	5.35579	5.12763	5.3906	4.84197	1.15704	7.73904	3.48929	4.91648	3.47638	2.29572	4.64097	4.99322	4.99503	4.14568	3.38681	6.7703	6.37191	2.83592	3.99548	4.06264	5.96602	6.416	AT5G57123	expressed protein
comp24258_c0	comp24258_c0_seq1	3.71039	4.02945	4.13258	4.08151	4.72301	4.51538	3.3505	3.99186	4.55704	4.16752	4.12928	2.85599	4.24793	4.56133	3.21412	3.67356	3.47249	4.95884	5.33878	3.02503	3.36317	3.38819	5.02237	4.60999	AT5G57123	expressed protein
comp37520_c0	comp37520_c0_seq1	0	0	0	0	0	0	0	0	0	0	0	0	0	0	0	0	0	0	0	0	0	0	0	0	AT5G57123	expressed protein
comp46132_c0	comp46132_c0_seq1,comp46132_c0_seq2,comp46132_c0_seq3	5.29756	4.65592	2.95791	4.26078	3.14731	2.62994	4.60881	4.9241	3.46728	5.54874	5.47606	4.95233	3.24945	4.12598	5.78999	6.67158	5.23688	3.46205	3.7939	5.28059	6.11312	5.55029	3.45418	3.56803	AT5G57120	SRP40, C-terminal domain containing protein, expressed
comp50946_c0	comp50946_c0_seq1,comp50946_c0_seq10,comp50946_c0_seq11,comp50946_c0_seq2,comp50946_c0_seq3,comp50946_c0_seq4,comp50946_c0_seq5,comp50946_c0_seq6,comp50946_c0_seq7,comp50946_c0_seq8,comp50946_c0_seq9	5.87135	4.8679	4.46728	5.45418	3.67582	3.26754	6.87676	5.07211	4.88704	3.7866	4.39506	3.38957	5.55152	5.54535	3.78973	3.37712	5.75756	5.36317	4.68594	5.32733	5.15583	5.35509	7.06458	6.99661	AT5G57110	calcium-transporting ATPase, plasma membrane-type, putative, expressed
comp47777_c1	comp47777_c1_seq1	0	0	0	0	0	0	0	0	0	0	0	0	0	0	0	0	0.443607	0.201634	0	0	0	0	0	0	AT5G57090	auxin efflux carrier component, putative, expressed
comp1300754_c0	comp1300754_c0_seq1	0	0	0	0	0	0	1.54597	0	0	0	0	0	0	0	0	0	0	0	0	0	0	0	0	0	AT5G57090	auxin efflux carrier component, putative, expressed
comp47777_c0	comp47777_c0_seq1	0	0	0	0.344828	0	0	0	0	0	0	0	0	0	0	0	1.5509	0.963474	1.42761	0.263034	0	0	0	0	0	AT5G57090	auxin efflux carrier component, putative, expressed
comp32124_c0	comp32124_c0_seq1	1.15056	0.739848	0	0.0976108	0	0	0	1.82782	0	0	0	0	0	0	0	0	1.52607	0	0.176323	0	0	0	0.871844	0	AT5G57070	-
comp46105_c0	comp46105_c0_seq1,comp46105_c0_seq10,comp46105_c0_seq2,comp46105_c0_seq3,comp46105_c0_seq4,comp46105_c0_seq5,comp46105_c0_seq6,comp46105_c0_seq7,comp46105_c0_seq8,comp46105_c0_seq9	2.43829	5.48704	6.14466	6.15886	4.56986	5.09677	3.50462	4.90159	5.66363	4.43229	4.18269	3.55704	5.32337	4.87774	4.00899	3.66562	3.67356	5.14445	5.97797	4.26679	3.99548	3.40599	5.50335	5.02015	AT5G57060	expressed protein
comp36859_c0	comp36859_c0_seq1	3.15381	3.63343	3.22497	4.3147	3.50716	2.50843	3.35755	2.62059	1.24489	1.44361	0.505891	0.0703893	1.47508	4.16832	2.20163	1.81558	2.02503	2.27202	2.9486	1.73985	1.15056	0	4.11603	5.79025	AT5G57050	protein phosphatase 2C, putative, expressed
comp35790_c0	comp35790_c0_seq1,comp35790_c0_seq2	3.90785	4.53543	7.24413	5.81686	5.86987	5.56925	4.62994	4.68538	6.34216	5.17473	4.98596	4.29131	5.1014	5.24907	4.69933	4.08661	4.82782	5.00405	5.49121	4.97407	4.50398	4.97911	5.73715	5.35826	AT5G57040	glyoxalase family protein, putative, expressed
comp37214_c0	comp37214_c0_seq1,comp37214_c0_seq2	5.18547	4.52293	3.54102	5.28021	4.89966	4.0917	6.05398	4.48349	3.82375	5.81916	6.48075	5.44526	6.34181	5.71864	5.69599	4.86295	5.70874	5.8824	6.03078	6.53683	6.44328	6.58556	5.84699	5.92671	AT5G57035	protein kinase family protein, putative, expressed
comp44903_c0	comp44903_c0_seq1,comp44903_c0_seq2	0	0	0	0	0	0	2.5656	0	0	3.12598	1.87971	0.226509	0	0	1.9222	0	0	0	0	4.54967	1.71809	2.0635	0	0	AT5G57030	lycopene epsilon cyclase, chloroplast precursor, putative, expressed
comp48818_c0	comp48818_c0_seq1	3.95791	2.66448	3.851	3.68818	2.89724	1.90304	3.95699	3.08916	3.69265	3.30305	3.75382	3.6837	2.0072	2.15381	4.01078	4.55704	4.5008	3.03738	2.56071	3.42626	3.92315	3.77083	2.85	2.82375	AT5G57020	glycylpeptide N-tetradecanoyltransferase 1, putative, expressed
comp47182_c0	comp47182_c0_seq1,comp47182_c0_seq2,comp47182_c0_seq3	5.19574	4.79597	3.1375	4.42895	3.86096	3.22651	5.19219	4.71149	4.1375	5.22033	5.6091	5.18864	4.97131	5.23764	5.29462	5.29168	5.49601	4.91791	5.08321	5.49633	5.60021	5.46923	5.19653	5.34767	AT5G57020	glycylpeptide N-tetradecanoyltransferase 1, putative, expressed
comp36545_c0	comp36545_c0_seq1	2.43029	2.98003	1.15704	2.01078	0.887525	0	2.4489	3.19849	0.992768	2.56803	2.59694	1.83996	1.52607	2.22033	2.22033	2.41143	1.17632	1.09085	0.659925	2.17632	2.09761	2.5509	1.41143	1.88362	AT5G57020	glycylpeptide N-tetradecanoyltransferase 1, putative, expressed
comp18635_c0	comp18635_c0_seq1	2.06695	3.1127	0.344828	2.37016	0.400538	0	2.28096	3.26153	2.1177	2.52105	3.61235	2.96532	1.59932	0.485427	2.69822	3.46205	3.54102	1.83996	2.04264	2.23573	3.13586	2.81352	0.189034	1.18903	AT5G57020	glycylpeptide N-tetradecanoyltransferase 1, putative, expressed
comp25306_c0	comp25306_c0_seq1	1.17632	0	1.09761	0	0	0	0	0	0	0	0.432959	0	0.970854	0.565597	0	0	1.44361	1.18269	1.24489	0	0.0143553	0	0.815575	0	AT5G57010	calmodulin-binding protein, putative, expressed
comp39764_c0	comp39764_c0_seq1	1.69153	2.37573	1.53107	2.09424	0.0143553	0	0	3.38819	1.21412	1.15056	0.367371	0	0	0.389567	0.516015	0	0	1.07724	0	1.1635	0.678072	0	0	0	AT5G57000	expressed protein
comp57839_c0	comp57839_c0_seq1	6.68846	1.76553	1.22651	2.27202	5.29462	1.11103	2.94486	4.28392	3.43162	3.36737	3.0072	3.15543	1.8679	5.44725	4.78712	5.48156	5.69014	3.08746	5.3512	0.773996	2.28688	2.28983	4.91791	5.57652	AT5G56980	expressed protein
comp45973_c0	comp45973_c0_seq1,comp45973_c0_seq2,comp45973_c0_seq3,comp45973_c0_seq4	5.40429	6.50239	2.47508	5.20672	4.61765	3.95606	6.19476	6.68818	3.19692	6.28096	5.62673	5.58045	5.3427	4.89045	5.47994	5.78764	4.67016	5.08406	4.76235	5.87184	5.916	5.59305	4.67751	4.28688	AT5G56980	expressed protein
comp48543_c1	comp48543_c1_seq1	0	0.536053	0	0.731183	2.24184	0	0	0	0	0	0	0	0	1.38957	1.31615	0	0.536053	1.08406	1.32193	0	0	0	0	0	AT5G56960	helix-loop-helix DNA-binding domain containing protein, expressed
comp27989_c0	comp27989_c0_seq1	0	0	0	0	0.739848	0	0	0	0	0	0	0	0	0	0	0.847997	0	0	0	0	0.321928	0	0	0	AT5G56960	helix-loop-helix DNA-binding domain containing protein, expressed
comp27989_c2	comp27989_c2_seq1	0	0	0	0	0	0.536053	0	0	0	0	0.0143553	0	0	0	0	0	0	0	0	0	0.871844	0	0	0	AT5G56960	helix-loop-helix DNA-binding domain containing protein, expressed
comp51147_c0	comp51147_c0_seq1,comp51147_c0_seq10,comp51147_c0_seq11,comp51147_c0_seq12,comp51147_c0_seq13,comp51147_c0_seq14,comp51147_c0_seq15,comp51147_c0_seq16,comp51147_c0_seq17,comp51147_c0_seq18,comp51147_c0_seq19,comp51147_c0_seq2,comp51147_c0_seq20,comp51147_c0_seq21,comp51147_c0_seq3,comp51147_c0_seq4,comp51147_c0_seq5,comp51147_c0_seq6,comp51147_c0_seq7,comp51147_c0_seq8,comp51147_c0_seq9	8.36615	7.78293	7.39746	7.56856	7.37156	6.92196	8.60233	7.57206	7.4002	8.59421	8.42177	7.90773	7.89536	8.00332	8.62531	8.95992	7.88807	8.18854	8.21573	8.51728	8.35156	8.29172	7.67596	7.60792	AT5G56950	NAP domain containing protein, putative, expressed
comp44203_c0	comp44203_c0_seq1	4.85997	4.36177	3.6017	4.17552	3.70044	2.42492	4.50716	4.51033	2.97453	4.59096	4.27053	4.17552	4.21645	3.43696	4.57228	5.31578	4.57046	4.6427	4.54288	4.45286	4.59216	4.4822	3.66107	2.9279	AT5G56940	30S ribosomal protein S16, putative, expressed
comp48254_c2	comp48254_c2_seq1,comp48254_c2_seq2	1.50589	2.98185	2.33342	3.56925	3.64847	2.57289	1.70929	3.3505	4.03562	3.42895	3.2555	3.1177	4.67186	3.81352	2.54102	2.85599	2.76977	4.41616	3.78136	3.15866	3.46336	3.04614	4.38198	4.07639	AT5G56940	30S ribosomal protein S16, putative, expressed
comp40515_c0	comp40515_c0_seq1	0.887525	2.6017	0.731183	0	0	0	1.95977	2.31904	0.713696	2.45943	2.15056	1.95606	1.13093	1.23879	1.46467	0.604071	0	1.67356	0	1.53107	1.50589	1.45943	0	0	AT5G56940	30S ribosomal protein S16, putative, expressed
comp52281_c0	comp52281_c0_seq1,comp52281_c0_seq2,comp52281_c0_seq3,comp52281_c0_seq4,comp52281_c0_seq5,comp52281_c0_seq6	1.9222	2.23573	2.18587	2.96347	3.68706	2.6017	2.84398	2.22959	3.22342	2.54102	2.74201	1.9222	3.12433	3.06178	3.37295	2.71809	2.09085	2.07382	2.85	3.08916	3.08066	3.43296	2.42761	2.61589	AT5G56930	zinc finger C-x8-C-x5-C-x3-H type family protein, expressed
comp52183_c0	comp52183_c0_seq1	3.98094	3.72137	2.88947	3.50208	3.07039	2.32481	4.10266	4.09845	2.72465	4.10769	3.97177	3.53605	3.55582	3.56682	3.71589	4.28614	3.13914	2.83188	3.12763	3.77294	4.25626	3.72247	2.16993	2.68257	AT5G56900	cwfJ-like family protein, putative, expressed
comp52679_c0	comp52679_c0_seq1	1.12433	0	0.263034	0	0	0	2.08406	0	0.422233	0.176323	0.15056	0	0.516015	0	0.584963	0	0	0.333424	0	0.739848	0.432959	0	0.189034	0	AT5G56890	protein kinase family protein, putative, expressed
comp52679_c2	comp52679_c2_seq1,comp52679_c2_seq10,comp52679_c2_seq11,comp52679_c2_seq12,comp52679_c2_seq13,comp52679_c2_seq14,comp52679_c2_seq2,comp52679_c2_seq3,comp52679_c2_seq4,comp52679_c2_seq5,comp52679_c2_seq6,comp52679_c2_seq7,comp52679_c2_seq8,comp52679_c2_seq9	4.80426	3.39643	3.63343	3.65535	3.13914	3.09592	5.50239	2.77821	4.46401	4.39575	4.54597	3.82579	5.66874	6.24451	5.69265	5.10224	5.85524	5.82248	5.2032	5.59574	5.4793	5.65249	5.64299	5.98868	AT5G56890	protein kinase family protein, putative, expressed
comp23132_c0	comp23132_c0_seq1	0	5.29168	3.90497	5.04963	1.45418	2.82171	0	5.72219	6.22168	0	0	0	0	0	0	0	0	0.378512	1.02857	0	0	0	0	0	AT5G56880	expressed protein
comp27304_c1	comp27304_c1_seq1	4.24489	0	0	0	0	0	3.31325	0	0	0	0	0	0	0.15056	0.0840643	0	0	0	1.24489	0	0	0	0	0	AT5G56880	expressed protein
comp36362_c0	comp36362_c0_seq1	0	0	0	0	0	0	0	0	0	0	0	0	2.61353	0	0	0	0	2.41954	1.04963	0	0	0	0	0	AT5G56880	expressed protein
comp25010_c0	comp25010_c0_seq1	1.25701	1.29278	0	0	0	0	0.604071	0	0	0	0	0	0	0	0.238787	0	0	0	0	0	0	0	0	0	AT5G56870	beta-galactosidase precursor, putative, expressed
comp1726_c1	comp1726_c1_seq1	0	2.33056	0	0	0	0	0	1.22651	0	0	0	0	0	0	0	0	0	0	0	0	0	0	0	0	AT5G56860	GATA zinc finger domain containing protein, expressed
comp49850_c0	comp49850_c0_seq1,comp49850_c0_seq2,comp49850_c0_seq3,comp49850_c0_seq4,comp49850_c0_seq5,comp49850_c0_seq6,comp49850_c0_seq7,comp49850_c0_seq8,comp49850_c0_seq9	0	0	0	0	0	0	1.7866	0	1.5656	0.526069	0	0	0.475085	0	0	0	0	0	0	1.85599	0.765535	1.53605	0.298658	0	AT5G56850	expressed protein
comp45956_c0	comp45956_c0_seq1,comp45956_c0_seq2	0	0	0	0	0	0	0	0	0	0	0	0	0	0	0	0	0	0	0	0	0	0	0	0	AT5G56840	MYB family transcription factor, putative, expressed
comp43718_c0	comp43718_c0_seq1,comp43718_c0_seq2	4.04789	4.6017	2.75702	2.0036	1.22651	2.01436	5.59962	1.41143	3.41819	3.69488	0	0	1.40054	0	0	0	0	0	1.73118	4.15056	0	0	0	0	AT5G56840	MYB family transcription factor, putative, expressed
comp1161862_c0	comp1161862_c0_seq1	0	0	0	0	0	0	0	0	0	0	0	0	0	0	0	0	0	0	0	0	0	0	0.0976108	0	AT5G56790	protein kinase, putative, expressed
comp53107_c0	comp53107_c0_seq1,comp53107_c0_seq10,comp53107_c0_seq11,comp53107_c0_seq12,comp53107_c0_seq13,comp53107_c0_seq14,comp53107_c0_seq15,comp53107_c0_seq16,comp53107_c0_seq17,comp53107_c0_seq18,comp53107_c0_seq19,comp53107_c0_seq2,comp53107_c0_seq20,comp53107_c0_seq21,comp53107_c0_seq3,comp53107_c0_seq4,comp53107_c0_seq5,comp53107_c0_seq6,comp53107_c0_seq7,comp53107_c0_seq8,comp53107_c0_seq9	4.01792	3.96255	0.992768	3.56925	0.201634	0.722466	4.56255	4.84197	1.81147	3.6893	3.12928	2.9241	0.0143553	2.87184	4.1914	4.14893	3.78136	1.8953	1.49057	3.54597	3.55704	3.60051	2.69599	2.22033	AT5G56780	transcription repressor HOTR, putative, expressed
comp49964_c0	comp49964_c0_seq1	4.22265	3.72683	2.87971	4.48929	5.18349	4.92837	3.91361	2.17632	2.57046	5.13709	5.62381	3.76341	6.77307	6.94498	3.68145	3.44758	5.09635	7.11842	7.12949	4.59515	4.50271	4.67073	6.23802	7.02326	AT5G56760	serine acetyltransferase protein, putative, expressed
comp9412_c0	comp9412_c0_seq1	0	0	0	0	0	0	0	0	0	0	0	0	0	0	0	0	0	0	0	0	0	0	0	0	AT5G56760	serine acetyltransferase protein, putative, expressed
comp20589_c0	comp20589_c0_seq1	4.51916	4.86592	1.16993	3.9241	4.19928	2.79701	5.47606	3.64501	2.24793	5.42928	5.02104	4.20398	4.3147	3.91839	4.20085	4.69098	4.15462	5.09297	5.05181	5.23917	4.41752	4.52795	3.5373	3.20477	AT5G56760	serine acetyltransferase protein, putative, expressed
comp46948_c0	comp46948_c0_seq1	3.28392	5.23879	3.91648	4.78712	3.01436	2.80116	3.58976	5.41177	5.59634	1.96717	1.58496	0.464668	5.32121	2.88557	2.82985	2.80116	1.42761	5.16471	4.17712	3.62176	1.97453	1.20789	3.48156	3.26153	AT5G56750	pollen-specific protein SF21, putative, expressed
comp38620_c0	comp38620_c0_seq1	3.13258	4.2765	2.26303	3.50843	3.12928	2.51854	4.95513	4.04963	2.22651	3.38267	3.74631	2.84197	2.98185	2.53605	3.72465	3.67807	2.59932	3.12102	3.11603	3.75275	3.7939	3.51979	2.08066	2.10769	AT5G56740	acetyltransferase type B catalytic subunit, putative, expressed
comp33318_c0	comp33318_c0_seq1,comp33318_c0_seq2	4.12267	2.90304	3.40735	3.65764	3.80632	2.94298	4.77716	2.0635	4.10014	3.9982	3.96993	3.26604	5.08066	4.97545	4.33842	3.53854	3.95791	4.17313	4.24565	4.70321	4.27053	4.74631	4.34767	4.19692	AT5G56730	M16 domain containing zinc peptidase, putative, expressed
comp22831_c0	comp22831_c0_seq1	9.10439	8.93661	7.73383	8.05853	6.63285	6.57667	8.33423	9.125	7.36484	9.31832	9.08826	8.74796	7.59917	7.55236	8.98939	9.32663	7.80839	7.99333	7.49281	8.84524	8.82502	8.55999	6.95012	6.47216	AT5G56710	60S ribosomal protein L31, putative, expressed
comp22256_c0	comp22256_c0_seq1	6.91253	5.83415	6.05289	5.87406	6.09972	5.19495	6.42727	5.74739	5.43429	6.45812	6.57243	6.18943	5.43796	5.80684	6.36335	7.0568	6.1979	6.08491	5.49665	6.37016	6.36492	6.01279	5.42425	5.43896	AT5G56710	60S ribosomal protein L31, putative, expressed
comp51920_c0	comp51920_c0_seq1,comp51920_c0_seq2	6.48349	5.23726	4.97407	5.26228	5.33949	4.45022	6.42072	4.98596	4.9814	6.69599	6.96243	6.59485	5.12598	5.40599	6.86567	7.12174	6.07895	5.21335	5.47151	6.73755	6.88557	6.78712	5.12928	5.06953	AT5G56680	tRNA synthetases class II domain containing protein, expressed
comp31343_c0	comp31343_c0_seq1	0.31034	0	0	0	0	0	0	0	0.286881	0	0	0	0	0	0	0	0	0	0	0	0	0	0	0	AT5G56670	expressed protein
comp46289_c0	comp46289_c0_seq1	7.88631	7.26172	6.6837	7.05039	6.72424	5.88728	6.88362	7.57183	6.61603	7.83289	7.82737	7.72724	5.41244	5.93664	8.08911	8.52783	6.8226	6.33342	6.13011	7.20486	7.64436	7.46483	5.36597	5.26153	AT5G56670	expressed protein
comp54834_c0	comp54834_c0_seq1	5.68089	5.57592	3.19692	4.95652	3.56925	2.99458	5.28281	5.40939	3.13422	6.56438	6.67384	6.41058	5.23228	4.96947	5.76845	5.85773	5.66959	5.68958	5.29756	5.41752	6.25682	6.12784	5.14934	4.83238	AT5G56630	6-phosphofructokinase, putative, expressed
comp40990_c0	comp40990_c0_seq1	2.84599	3.70929	3.3505	2.97453	0.782409	1.45418	2.43029	4.83895	3.32912	3.20477	2.70266	2.6893	1.51602	1.3505	3.50843	3.80116	2.87381	1.53605	1.04264	2.29278	2.71589	3.08576	2.31325	1.59455	AT5G56610	dual specificity protein phosphatase, putative, expressed
comp25804_c0	comp25804_c0_seq1,comp25804_c0_seq2,comp25804_c0_seq3	4.03122	3.24336	1.36177	3.70266	2.76129	3.08916	3.9542	4.05311	2.7866	4.89093	4.55643	4.3427	4.24717	4.33128	3.88753	3.70377	4.11353	3.98641	4.64559	4.17473	4.35262	4.37921	4.14893	3.71699	AT5G56610	dual specificity protein phosphatase, putative, expressed
comp36519_c0	comp36519_c0_seq1	3.70487	2.85997	2.1375	3.17153	2.55336	1.97085	3.01436	2.86196	2.5509	4.22497	4.0268	3.58135	4.09085	4.29572	3.07211	3.60644	3.99095	4.35685	4.16672	3.22188	3.83289	3.92884	3.70598	3.66903	AT5G56610	dual specificity protein phosphatase, putative, expressed
comp38144_c1	comp38144_c1_seq1	2.5008	2.0036	2.9486	1.77821	1.96347	1.46989	1.90689	2.73335	2.48027	2.51602	1.37295	1.9486	1.68706	2.94298	1.7866	2.01078	3.18903	1.89142	2.93357	2.43296	2.87184	3.32912	4.09845	2.94298	AT5G56600	profilin domain containing protein, expressed
comp35270_c0	comp35270_c0_seq1,comp35270_c0_seq2	2.98732	3.47379	0.485427	2.05311	0.400538	0	2.01792	5.57682	1.31615	2.21101	1.89142	2.77189	1.32193	1.83996	2.49313	3.46597	2.51602	1.64616	1.83188	1.0072	2.45943	2.57531	2.46205	1.4957	AT5G56600	profilin domain containing protein, expressed
comp36491_c2	comp36491_c2_seq1	4.96901	4.89045	6.25115	5.71562	5.6427	4.88704	4.30597	6.09297	6.27202	6.29646	5.76765	5.72547	5.14853	5.88557	5.38267	5.35544	5.9486	5.35544	6.09297	5.96278	5.37226	5.74389	6.07682	5.87307	AT5G56600	profilin domain containing protein, expressed
comp43013_c0	comp43013_c0_seq1	8.16987	7.43688	6.17752	7.43746	6.92327	6.12164	7.51404	7.80323	6.55013	8.21956	8.4417	8.02945	7.51657	8.11093	7.83074	8.12562	8.39985	8.781	8.4211	7.66206	7.78816	8.05197	8.24608	7.88533	AT5G56600	profilin domain containing protein, expressed
comp4877_c0	comp4877_c0_seq1	0	0.485427	0	0.669027	0	0	0.389567	0	0	0	0	0	0	0	0	0	0	0	0	0	0	0	0	0	AT5G56590	glucan endo-1,3-beta-glucosidase precursor, putative, expressed
comp52093_c0	comp52093_c0_seq1,comp52093_c0_seq2,comp52093_c0_seq3,comp52093_c0_seq4	1.852	3.31904	0	3.14241	0	0.765535	3.67694	2.80529	0	0	0	0	0.31034	0	0	0	0	0	0	0.62293	0	0	0	0	AT5G56590	glucan endo-1,3-beta-glucosidase precursor, putative, expressed
comp48159_c0	comp48159_c0_seq1,comp48159_c0_seq2,comp48159_c0_seq3,comp48159_c0_seq4	4.52168	4.6311	3.54226	4.88655	3.82375	3.65306	5.57682	4.7761	3.87381	6.08172	5.98003	5.04089	5.0036	4.20242	5.02237	5.18626	4.87529	4.9855	4.76075	5.49697	5.40497	5.41886	4.7137	3.69488	AT5G56580	STE_MEK_ste7_MAP2K.2 - STE kinases include homologs to sterile 7, sterile 11 and sterile 20 from yeast, expressed
comp48521_c0	comp48521_c0_seq1,comp48521_c0_seq2	1.30451	0	0.443607	4.6605	0	2.13422	2.51602	0.0285692	6.12122	0	0	0	0	0	0	0	0	3.04264	0.443607	1.15056	0	0	0	0	AT5G56550	expressed protein
comp46887_c0	comp46887_c0_seq1,comp46887_c0_seq2,comp46887_c0_seq3,comp46887_c0_seq4	3.41819	3.07895	5.7447	4.95233	4.86493	4.37226	2.44626	3.38819	4.77505	3.96809	5.3726	2.852	2.31615	3.86888	1.7866	0	4.06437	4.72137	3.30743	4.07639	2.75702	3.40735	5.76368	5.97315	AT5G56550	expressed protein
comp44669_c0	comp44669_c0_seq1	4.83996	5.10811	4.17473	6.98299	7.88923	7.41456	5.56316	1.93357	3.69933	4.49761	5.17113	3.90304	7.60733	7.53605	3.76977	2.56071	5.90207	7.93292	8.43829	6.32859	5.26941	6.09866	7.75856	7.94959	AT5G56550	expressed protein
comp3321_c0	comp3321_c0_seq1	0	0	0	0.545968	0	0	3.04789	0	0	0	0	0	0	0	0	0	0	0	0	1.7866	0	0	0	0	AT5G56550	expressed protein
comp33295_c0	comp33295_c0_seq1	2.78241	0.695994	0	1.98914	0	0	2.12763	0	0	4.24489	3.29278	2.852	3.56682	5.58376	0.454176	0.356144	2.6893	2.95791	4.31542	3.5097	1.81558	2.27501	4.81096	5.76288	AT5G56550	expressed protein
comp37744_c0	comp37744_c0_seq1	4.85649	4.65478	4.04614	6.75288	6.35632	5.76368	5.13134	5.59932	5.81583	6.08725	6.0555	5.04002	7.36588	6.85312	4.08236	2.43829	5.84273	7.74786	6.3766	6.36107	4.74685	5.39917	6.99152	6.44493	AT5G56550	expressed protein
comp20720_c1	comp20720_c1_seq1	0	0	0	0	0	0	5.45286	0	0	0	0	0	0	0	0	0	0	0	0	0	0	0	0	0	AT5G56530	carboxyl-terminal peptidase, putative, expressed
comp24607_c1	comp24607_c1_seq1	0	0	0	0	0	0	5.58346	0	0	0	0	0	0	0	0	0	0	0	0	0	0	0	0	0	AT5G56530	carboxyl-terminal peptidase, putative, expressed
comp358422_c0	comp358422_c0_seq1	0	0	0	0	0	0	3.75382	0	0	0	0	0	0	0	0	0	0	0	0	0	0	0	0	0	AT5G56530	carboxyl-terminal peptidase, putative, expressed
comp23810_c1	comp23810_c1_seq1	3.57894	3.56316	0	2.60881	0	0	4.13093	5.81839	0	3.47379	2.89142	2.62059	0.831877	2.16672	3.09424	3.28392	2.07382	1.61353	2.73118	4.05572	3.43829	3.12763	1.57046	1	AT5G56500	T-complex protein, putative, expressed
comp45419_c0	comp45419_c0_seq1	6.52278	5.01167	0.389567	4.81916	5.70321	4.39506	6.8679	3.31325	2.68706	6.52513	7.10675	6.83971	4.96347	3.11437	6.98903	7.46491	5.03122	4.8485	4.87529	5.94416	7.4271	7.49273	4.07296	2.69377	AT5G56460	tyrosine protein kinase domain containing protein, putative, expressed
comp36534_c1	comp36534_c1_seq1	2.63923	4.15623	0	2.76977	0	0	2.1177	3.9982	2.51096	0	0	0	0	0	0	0	0	0	0	0	0	0	0	0	AT5G56460	tyrosine protein kinase domain containing protein, putative, expressed
comp33969_c0	comp33969_c0_seq1	0	0	0	0	0	0	0	0	0	0.903038	0	0	0	0	0.238787	0.137504	0	0	0	0.298658	0	0	0	0	AT5G56460	tyrosine protein kinase domain containing protein, putative, expressed
comp33969_c1	comp33969_c1_seq1	0	0	0	0	0	0	0.263034	0	0	0	0	1.01436	0	0	0.31034	0.214125	0	0	0.871844	0	0.15056	0.887525	0.495695	0	AT5G56460	tyrosine protein kinase domain containing protein, putative, expressed
comp40007_c0	comp40007_c0_seq1	0	0	0	0	0	0	0	0	0	0	0	0	0	0	0	0	0	0	0	0	0	0	0	0	AT5G56460	tyrosine protein kinase domain containing protein, putative, expressed
comp40320_c0	comp40320_c0_seq1	0	0	0	0	0	0	0.545968	0	0	0.389567	0.565597	0.275007	0	0	1.98185	1.41684	0	0	0	1.07724	1.36177	1.22033	0	0	AT5G56460	tyrosine protein kinase domain containing protein, putative, expressed
comp34965_c0	comp34965_c0_seq1	2.5656	0.704872	0.400538	0.536053	2.09424	0.226509	1.61353	1.11103	1.36737	1.34483	1.32193	0.978196	1.91456	2.18587	1.93357	2.76129	2.59932	2.55582	2.64386	1.28096	2.03562	1.95977	2.87971	2.29572	AT5G56450	mitochondrial carrier protein, putative, expressed
comp52693_c0	comp52693_c0_seq1,comp52693_c0_seq2,comp52693_c0_seq3,comp52693_c0_seq4	5.14445	4.21179	2.40599	4.16912	3.09761	2.30743	4.5435	4.926	2.60881	4.79025	5.06523	4.71918	4.03474	4.24108	4.89627	5.49761	5.24413	4.01257	4.50716	4.95187	5.37608	5.52136	4.88899	4.84449	AT5G56360	glucosidase II beta subunit-like domain containing protein, expressed
comp50811_c0	comp50811_c0_seq1,comp50811_c0_seq2,comp50811_c0_seq3	5.71918	6.12164	3.51979	6.55566	6.5043	6.78424	3.88655	7.99435	3.36877	3.83188	4.22805	3.80529	7.26819	8.54079	4.14241	5.86022	5.48188	8.92211	9.20933	3.24031	5.15259	4.22033	9.06512	8.72707	AT5G56350	pyruvate kinase, putative, expressed
comp618239_c0	comp618239_c0_seq1	0	0	0	0	0.0285692	0	0	0	0.847997	0	0	0	0	0	0	0	0	0.695994	0	0	0	0	0	0	AT5G56350	pyruvate kinase, putative, expressed
comp1089102_c0	comp1089102_c0_seq1	0	0	0	0	0	0	0	0	0.565597	0	0	0	0	0	0	0	0	0.263034	0	0	0	0	0	0	AT5G56350	pyruvate kinase, putative, expressed
comp59323_c0	comp59323_c0_seq1	1.45943	3.77716	1.72683	4.65191	3.98732	2.99095	0	6.0197	0	0	0	0	2.43296	3.61706	0	0	2.09761	5.20359	5.00045	0	0	0	3.82375	4.46532	AT5G56350	pyruvate kinase, putative, expressed
comp43725_c1	comp43725_c1_seq1,comp43725_c1_seq2,comp43725_c1_seq3	5.28207	5.48091	5.04614	5.50016	4.45812	4.44626	6.46041	4.91839	4.84147	5.86196	5.96255	5.19771	5.38301	5.07125	5.42626	5.16269	5.03254	5.26266	5.15785	5.43863	5.45582	5.37121	5.02281	4.7761	AT5G56340	zinc finger, C3HC4 type domain containing protein, expressed
comp34416_c0	comp34416_c0_seq1	0.0426443	0	0	0	0	0	0	0.545968	0.632268	1.65076	0.31034	0	0	0	0.0426443	0.722466	0	0	0	0.9855	0.669027	0	0.454176	0.0426443	AT5G56310	tetratricopeptide-like helical, putative, expressed
comp34416_c1	comp34416_c1_seq1	0	0	0	0	0	0	0	0	0	0	0	0	0	0	0	0	0	0	0	0	0.687061	0.695994	0.863938	0.0703893	AT5G56310	tetratricopeptide-like helical, putative, expressed
comp36892_c0	comp36892_c0_seq1	0	0	0	0	0	0	0	0	0	0	0.0565835	0	0	0	0	0	0	0	0	0	0.214125	0	0	0.863938	AT5G56310	tetratricopeptide-like helical, putative, expressed
comp38898_c1	comp38898_c1_seq1	0.163499	0.201634	0	0	0	0	0	0.298658	0	0.815575	0	0	0	0	0	0	0	0	0	0	0	0	0	0	AT5G56310	tetratricopeptide-like helical, putative, expressed
comp859914_c0	comp859914_c0_seq1	0	0	0	0	0	0	0	0	0	0	0	0	0	0	0	0.757023	0	0	0	0	0.695994	0	0	0	AT5G56310	tetratricopeptide-like helical, putative, expressed
comp64595_c0	comp64595_c0_seq1	3.07211	2.79286	1.9855	3.26454	2.0321	2.07382	3.57046	3.25248	2.47768	3.47768	4.03474	3.34483	2.57289	2.74846	3.51223	3.57894	3.86493	2.43029	3.17153	3.97361	4.06091	3.88264	3.04089	3.58616	AT5G56290	tetratricopeptide repeat domain containing protein, expressed
comp51992_c0	comp51992_c0_seq1,comp51992_c0_seq2,comp51992_c0_seq3,comp51992_c0_seq4	5.56742	4.916	5.33842	5.49857	5.53792	4.93499	5.76341	5.33807	5.49665	5.75382	5.92172	5.18388	5.80607	5.21529	5.65735	5.5157	5.60526	5.32841	5.45352	5.93192	6.09318	6.0063	5.79233	5.74578	AT5G56290	tetratricopeptide repeat domain containing protein, expressed
comp48887_c0	comp48887_c0_seq1	5.48543	5.89458	4.43429	5.3837	5.06738	4.8166	5.14853	6.09212	4.59096	6.26604	6.41853	5.91049	5.9472	5.85599	5.83769	6.29682	5.50653	5.86987	6.13031	6.05137	6.07788	6.11562	5.52262	5.47379	AT5G56280	COP9 signalosome complex subunit 6a, putative, expressed
comp45501_c0	comp45501_c0_seq1,comp45501_c0_seq2	2.45418	1.56071	0	1.5656	0.201634	0	3.12267	1.93357	0.226509	1.90689	1.85599	1.63227	0.963474	1.46467	2.09424	2.34483	1.3505	1.03562	2.13422	1.89142	2.68257	2.26604	1.32769	0.516015	AT5G56270	WRKY30, expressed
comp1082019_c0	comp1082019_c0_seq1	0	0	0	0	0	0	0	0	0	0	0	0	0	0	0	0	0	0	0	0	0	0	0	0	AT5G56270	WRKY30, expressed
comp51990_c1	comp51990_c1_seq1,comp51990_c1_seq2,comp51990_c1_seq3,comp51990_c1_seq4	4.91361	6.17712	3.8885	5.91169	5.13791	4.26828	6.24298	6.39968	5.09845	6.1631	6.08385	5.25927	5.69153	5.16872	5.46663	5.36001	5.06048	5.45253	5.60851	6.3293	5.93993	5.54133	5.23036	5.29536	AT5G56270	WRKY30, expressed
comp22478_c0	comp22478_c0_seq1	3.66221	3.83188	2.23573	3.24031	2.97453	2.7845	4.7301	3.9607	3.19377	4.9472	4.49185	4.02591	4.45088	3.88753	3.851	3.87676	2.94111	4.50398	4.39985	5.53574	4.27798	4.08066	2.91456	2.72247	AT5G56270	WRKY30, expressed
comp35181_c0	comp35181_c0_seq1	6.19613	5.11478	2.70487	4.34341	3.13586	2.20477	2.86196	5.70487	2.31615	4.68145	4.93499	4.15056	3.61117	4.20242	4.59872	5.86295	4.31252	4.14568	4.08831	3.58856	5.07082	4.22651	4.02945	3.7301	AT5G56260	regulator of ribonuclease, putative, expressed
comp12381_c0	comp12381_c0_seq1	0.555816	2.14731	0.0565835	0	0	0	1.24489	2.39506	0.773996	2.45681	0.933573	0	1.58496	0	0	0	0	0.389567	0	2.02857	0	0.978196	0.15056	0	AT5G56260	regulator of ribonuclease, putative, expressed
comp52636_c0	comp52636_c0_seq1,comp52636_c0_seq10,comp52636_c0_seq2,comp52636_c0_seq3,comp52636_c0_seq4,comp52636_c0_seq5,comp52636_c0_seq6,comp52636_c0_seq7,comp52636_c0_seq8,comp52636_c0_seq9	5.16872	4.96855	4.48671	4.8515	4.26903	4.09761	5.97682	4.6153	4.71149	5.0505	4.90881	4.54597	6.55321	6.49697	5.71781	5.30925	5.0917	6.42038	5.68818	5.5292	5.44493	5.337	4.69766	5.45418	AT5G56240	expressed protein
comp555841_c0	comp555841_c0_seq1	0	0	0	0	0	0	0	0	0	0	0	0	0	0	0	0	0	0	0	0	0	0	0	0	AT5G56220	transmembrane receptor, putative, expressed
comp575877_c0	comp575877_c0_seq1	0.321928	0	0	0	0	0	0.678072	0	0	0.238787	0	0	0	0	1.31034	0	0	0	0	0	0	0	0	0	AT5G56220	transmembrane receptor, putative, expressed
comp40221_c1	comp40221_c1_seq1	4.04352	4.30159	4.57954	4.58616	4.45681	3.8268	4.32193	4.34908	4.5509	4.58856	4.51349	4.12928	4.63749	4.74416	4.57954	4.44559	4.22651	4.31832	4.76182	4.75649	4.13832	4.52607	4.65249	4.82934	AT5G56210	-
comp42236_c0	comp42236_c0_seq1	0	1.23266	0	0	0	0	0	2.23879	0	0	0	0	1.45418	0	0	0	0	0	0	0	0	0	0.485427	0.0426443	AT5G56200	ZOS2-06 - C2H2 zinc finger protein, expressed
comp42027_c1	comp42027_c1_seq1,comp42027_c1_seq2	1.60881	4.18507	3.01257	3.43162	2.86592	2.28096	2.95047	3.27053	3.51979	1.69153	2.4957	1.48543	2.24184	2.85798	1.78241	1.12433	1.95606	2.82579	1.91456	2.64616	1.95977	2.43296	2.27501	2.18903	AT5G56190	WD-40 repeat family protein, putative, expressed
comp23466_c0	comp23466_c0_seq1	4.4522	4.52042	4.62527	4.45746	4.23955	3.8953	4.42694	4.77926	4.89676	5.16108	5.07596	4.64731	4.41616	4.30232	4.91648	4.81455	4.50906	4.31107	3.99186	4.79805	5.0993	4.95931	3.5509	4.07553	AT5G56190	WD-40 repeat family protein, putative, expressed
comp46613_c0	comp46613_c0_seq1	3.79181	2.99639	3.76341	3.80529	3.54844	2.5435	4.71315	2.85997	3.68594	4.59335	4.53792	4.07125	4.36457	4.65019	4.57713	4.1914	4.39575	3.75061	3.71918	4.79338	4.73823	4.81865	4.29866	4.18349	AT5G56180	actin-6, putative, expressed
comp40022_c0	comp40022_c0_seq1,comp40022_c0_seq2,comp40022_c0_seq3,comp40022_c0_seq4,comp40022_c0_seq5,comp40022_c0_seq6,comp40022_c0_seq7,comp40022_c0_seq8,comp40022_c0_seq9	1.22033	0	0.475085	1.83188	4.0009	1.39506	0	1.29866	1.18903	0.910733	3.56071	1.89918	4.21101	4.10014	0.189034	0	3.60881	4.50526	4.36036	1.52105	3.37712	3.16832	4.86394	4.50335	AT5G56170	GPI-anchored protein, putative, expressed
comp55146_c0	comp55146_c0_seq1	5.95931	5.81019	3.60526	5.69988	5.01748	4.39438	5.59842	7.73931	4.18982	6.28448	6.30488	5.01436	5.37156	5.81173	5.72274	5.31796	5.73118	4.79597	5.51633	5.78346	5.57531	4.74362	5.76049	5.85175	AT5G56170	GPI-anchored protein, putative, expressed
comp33125_c0	comp33125_c0_seq1	2.36737	3.70708	0	2.58015	2.69599	2.774	3.55459	4.1643	0	4.39985	6.51475	4.91504	3.05311	1.02148	2.57531	2.4957	2.90497	3.99458	3.23419	4.34908	4.87332	5.3147	2.65992	0.594549	AT5G56170	GPI-anchored protein, putative, expressed
comp16805_c0	comp16805_c0_seq1	2.43563	1.36737	0	1.45943	1.07724	1.43296	3.27053	2.95977	0.536053	3.05485	2.51602	1.58976	3.43962	1.59455	3.36877	2.5656	1.65076	0	2.14078	1.96347	2.7761	1.89142	2.37295	2.19219	AT5G56140	KH domain containing protein, putative, expressed
comp77353_c0	comp77353_c0_seq1	2.30743	1.33914	0	2.52857	2.58496	1.39506	2.98003	2.43296	2.28688	2.87971	2.77821	1.99277	1.79909	1.77821	2.0321	3.19377	2.27202	1.13093	1.66448	1.93734	2.63227	2.63691	1.89142	3.02503	AT5G56140	KH domain containing protein, putative, expressed
comp50505_c0	comp50505_c0_seq1,comp50505_c0_seq2,comp50505_c0_seq3	2.76129	4.4822	2.9486	4.2854	3.75702	3.62644	4.21335	4.15543	3.60881	5.3726	5.03958	3.60881	6.61117	5.57501	3.79701	3.72901	4.11187	5.80941	5.98846	5.12557	4.42559	4.20867	4.88069	5.11353	AT5G56140	KH domain containing protein, putative, expressed
comp26883_c0	comp26883_c0_seq1,comp26883_c0_seq2,comp26883_c0_seq3	0	0.321928	0.137504	1.54102	0.263034	0.176323	0	1.22651	0.555816	0.263034	0	0	0.0976108	0	0.226509	0	0.925999	0	0	0.871844	0.584963	0.748461	0.678072	0	AT5G56130	WD domain, G-beta repeat domain containing protein, expressed
comp44688_c1	comp44688_c1_seq1	0	0	0	1.15056	0	0.163499	0	0.713696	1.1177	0	0	0	1.04963	0	0	0	0.31034	0.432959	0	0.632268	0	1.02857	1.63691	1.02857	AT5G56130	WD domain, G-beta repeat domain containing protein, expressed
comp42333_c0	comp42333_c0_seq1	4.35473	4.20789	4.05832	4.12681	3.14731	2.36737	4.10936	4.63401	3.90977	4.93546	5.19219	5.06652	3.62059	4.84499	4.81352	5.02636	4.77241	4.17951	3.48156	4.47638	4.77505	5.07553	4.29572	4.25399	AT5G56130	WD domain, G-beta repeat domain containing protein, expressed
comp5605_c0	comp5605_c0_seq1	0	2.02503	0	1.0072	0	0	1.38405	2.74416	0	0	0	0	0.137504	0	0	0	0	0	0	0	0	0	0	0	AT5G56120	expressed protein
comp9166_c0	comp9166_c0_seq1	0	0	0	0	0	0	0	0	0	0	0	0	0	0	0	0	0	0	0	0	0	0	0	0	AT5G56100	-
comp25097_c0	comp25097_c0_seq1	0	0	0	0	0	0	0	0	0	0	0	0	0	0	0	0	0	0	0	0	0	0	0	0	AT5G56040	receptor-like protein kinase 2 precursor, putative, expressed
comp25097_c1	comp25097_c1_seq1	0	0	0	0	0	0	0	0	0	0	0	0	0	0	0	0	0	0	0	0	0	0	0	0	AT5G56040	receptor-like protein kinase 2 precursor, putative, expressed
comp25097_c2	comp25097_c2_seq1	0	0	0	0	0	0	0	0	0	0	0	0	0	0	0	0	0	0	0	0	0	0	0	0	AT5G56040	receptor-like protein kinase 2 precursor, putative, expressed
comp26906_c0	comp26906_c0_seq1	0	0	0	0	0	0	0	0	0	0	0	0	0	0	0	0.263034	0	0	0	0	0	0	0	0	AT5G56040	receptor-like protein kinase 2 precursor, putative, expressed
comp26906_c3	comp26906_c3_seq1	0	0	0	0	0	0	0.226509	0	0	0	0	0	0	0	0	0.0285692	0	0	0	0	0	0	0	0	AT5G56040	receptor-like protein kinase 2 precursor, putative, expressed
comp727325_c0	comp727325_c0_seq1	0	0	0	0	0	0	0	0	0	0	0	0	0	0	0	0	0	0	0	0	0	0	0	0	AT5G56040	receptor-like protein kinase 2 precursor, putative, expressed
comp26906_c2	comp26906_c2_seq1	0	0	0	0	0	0	0	0	0	0	0	0	0	0	0	0	0	0	0	0	0	0	0	0	AT5G56040	receptor-like protein kinase 2 precursor, putative, expressed
comp23329_c1	comp23329_c1_seq1	3.01436	0.378512	0	0	2.3505	0	0	0	0	1.10434	0	0	1.79909	0.400538	0.807355	4.42694	0.925999	0	0	0.0703893	1.01436	0	0	0.887525	AT5G56010	heat shock protein, putative, expressed
comp30193_c0	comp30193_c0_seq1,comp30193_c0_seq2	2.0635	2.86987	0	1.43296	0	0	3.12928	0	0	0	0.422233	0	2.20789	2.05311	0	0	0.903038	3.3978	4.03738	1.18269	0	0	4.23879	4.53045	AT5G55980	expressed protein
comp26840_c0	comp26840_c0_seq1,comp26840_c0_seq2	0	0	3.91934	0	0	0	0	0	1.73552	0	0	0	0	0	0	0	0	0	0	0	0	0	0	0	AT5G55970	zinc finger, C3HC4 type domain containing protein, expressed
comp43025_c0	comp43025_c0_seq1	2.96717	2.42761	1.56071	1.39506	1.45943	0.731183	3.82782	2.14078	1.95233	2.91456	2.67129	2.21723	2.7866	2.28096	2.87184	2.93357	2.48285	2.43029	2.06695	2.87971	2.33342	2.66903	2.13422	1.99639	AT5G55960	expressed protein
comp43025_c1	comp43025_c1_seq1,comp43025_c1_seq2	0.992768	3.01078	5.4522	5.19653	2.9486	4.3799	2.18903	4.96023	2.16027	0.782409	0.250962	0.0143553	1.67356	0.9855	1.32769	0.879706	0.85599	0.632268	0.704872	0.978196	0.604071	0.948601	0.963474	1.12433	AT5G55960	expressed protein
comp620668_c0	comp620668_c0_seq1	0.226509	0	0	0	0	0	0.757023	0	0	0	0	0	0	0	0.536053	0.925999	0	0	0	0	0	0	0	0	AT5G55950	transporter-related, putative, expressed
comp41669_c0	comp41669_c0_seq1	0.275007	1.55582	0	2.11437	0	0	1.65535	1.93357	0.111031	1.80323	1.66903	1.0635	0.321928	0	1.79909	1.24489	2.16993	0.790772	0.214125	1.69599	2.26303	2.87578	0.0285692	0	AT5G55950	transporter-related, putative, expressed
comp52266_c0	comp52266_c0_seq1,comp52266_c0_seq10,comp52266_c0_seq11,comp52266_c0_seq12,comp52266_c0_seq13,comp52266_c0_seq14,comp52266_c0_seq15,comp52266_c0_seq16,comp52266_c0_seq17,comp52266_c0_seq18,comp52266_c0_seq19,comp52266_c0_seq2,comp52266_c0_seq20,comp52266_c0_seq21,comp52266_c0_seq22,comp52266_c0_seq23,comp52266_c0_seq24,comp52266_c0_seq25,comp52266_c0_seq26,comp52266_c0_seq27,comp52266_c0_seq28,co…	2.34767	3.69153	4.0798	3.34341	1.90304	0.422233	2.9241	3.76022	4.17233	2.99277	2.85	2.14405	3.68145	3.59216	3.39643	2.34199	2.78241	3.7366	3.50843	3.6837	3.43962	3.41414	2.76765	2.75275	AT5G55950	transporter-related, putative, expressed
comp48066_c3	comp48066_c3_seq1,comp48066_c3_seq2,comp48066_c3_seq3,comp48066_c3_seq4,comp48066_c3_seq5,comp48066_c3_seq6,comp48066_c3_seq7,comp48066_c3_seq8,comp48066_c3_seq9	6.49394	6.65048	4.89918	6.18804	5.73877	5.34412	6.0936	7.08958	5.29241	6.49713	6.60155	6.24089	6.06437	6.03342	6.42911	6.02503	6.21432	6.21839	6.09318	6.22323	6.2636	6.38905	6.01502	6.28928	AT5G55940	neighbor of COX4, putative, expressed
comp11963_c0	comp11963_c0_seq1	0	0	0	0	0	0	0.970854	0	0	0	0	0	0	0	0	0	0	0	0	0	0	0	0	0	AT5G55930	oligopeptide transporter, putative, expressed
comp932713_c0	comp932713_c0_seq1	0	0	0	0	0	0	2.43563	0	0	0	0	0	0	0	0	0	0	0	0	0	0	0	0	0	AT5G55930	oligopeptide transporter, putative, expressed
comp51535_c0	comp51535_c0_seq1,comp51535_c0_seq2	0.790772	1.38957	0.831877	1.17632	0.422233	0	2.15381	2.34483	1.29866	0	1.72683	0	2.74631	2.57773	2.17632	0.731183	2.54597	1.87184	1.47508	3.82985	3.57168	3.01257	3.18903	3.18587	AT5G55930	oligopeptide transporter, putative, expressed
comp52897_c0	comp52897_c0_seq1,comp52897_c0_seq2,comp52897_c0_seq3,comp52897_c0_seq4	4.69711	5.84097	4.01703	5.22226	3.39643	3.50843	5.59902	5.88069	4.27202	5.31433	5.1819	4.69655	5.06824	4.53045	5.22959	4.98823	5.08789	5.03034	5.36597	4.92505	4.79857	5.06867	4.91648	4.60288	AT5G55860	prefoldin, putative, expressed
comp35626_c0	comp35626_c0_seq1,comp35626_c0_seq2	4.47119	6.44559	3.10266	5.0054	0	0.454176	3.3147	7.12567	3.5097	0	0	0	0.0840643	0.83996	0	0.0840643	0.941106	1.22033	0.0426443	0	0.0426443	0	0.176323	0.15056	AT5G55850	NOI protein, nitrate-induced, putative, expressed
comp27127_c0	comp27127_c0_seq1	0	0	1.42761	0	0.887525	0	0.201634	0.687061	0.863938	0	0.505891	0	0	0	0.443607	0	0	0	0	0.604071	1.51096	1.33914	0	0	AT5G55840	PPR repeat containing protein, expressed
comp45788_c0	comp45788_c0_seq1,comp45788_c0_seq2,comp45788_c0_seq3	0	0.333424	1.9486	0.250962	0	0.201634	0.0840643	1.22651	1.61824	1.25096	1.0072	0.687061	0	0	0.584963	0	0	0	0	1.7866	1.47508	1.33342	0.815575	0.505891	AT5G55840	PPR repeat containing protein, expressed
comp734628_c0	comp734628_c0_seq1	0	0.163499	0.356144	0	0	0	0	0.575312	1.69153	0	0	0	0	0	0	0	0	0	0	0	0.536053	0	0.298658	0	AT5G55840	PPR repeat containing protein, expressed
comp44728_c0	comp44728_c0_seq1	0	1.1635	0.321928	0	0	0.62293	1.40599	0.731183	1.04264	0	0.31034	0	0	0	0.823749	1.5656	0	0	0	0.555816	1.32769	0	0	0	AT5G55830	expressed protein
comp44728_c1	comp44728_c1_seq1	0.263034	1.75275	1.23266	0.575312	0.286881	0.604071	1.51602	1.58015	1.58976	0.790772	0.526069	0.536053	0.124328	0	1.22033	1.71809	0	0	0	0.594549	0.731183	0.0285692	0	0	AT5G55830	expressed protein
comp50419_c0	comp50419_c0_seq1	0	0	0	0	0	0	0	0	0	0	0	0	0.31034	0	1.61824	0.739848	0	0	0	0	0	0	0	0	AT5G55830	expressed protein
comp1143480_c0	comp1143480_c0_seq1	0	0	0	0	0	0	0	0.367371	0	0	0	0	0	0	0	0	0	0	0	0	0	0	0	0	AT5G55830	expressed protein
comp41995_c0	comp41995_c0_seq1,comp41995_c0_seq10,comp41995_c0_seq11,comp41995_c0_seq12,comp41995_c0_seq13,comp41995_c0_seq14,comp41995_c0_seq15,comp41995_c0_seq16,comp41995_c0_seq17,comp41995_c0_seq2,comp41995_c0_seq3,comp41995_c0_seq4,comp41995_c0_seq5,comp41995_c0_seq6,comp41995_c0_seq7,comp41995_c0_seq8,comp41995_c0_seq9	0.678072	0	1.11103	1.07724	1.1635	0.650765	1.66448	1.5008	1.70929	2.01436	2.88166	2.39232	2.67582	2.99095	3.04614	2.60644	2.68032	1.90304	1.91839	3.70377	3.17313	3.45943	2.35896	2.59932	AT5G55810	cytidylyltransferase domain containing protein, expressed
comp9722_c0	comp9722_c0_seq1	0	0	0	0	0.0840643	0	0.863938	0	0	0	0	0	0	0	0	0	0	0	0	0	0	0	0	0	AT5G55760	transcriptional regulator Sir2 family protein, putative, expressed
comp50832_c0	comp50832_c0_seq1,comp50832_c0_seq2,comp50832_c0_seq3	1.66903	1.80323	0.214125	1.20163	0.565597	0.31034	2.82782	2.64616	0.594549	1.79494	1.23266	0.604071	0.411426	0.863938	1.61353	1.67807	0	0.189034	0.389567	1.36737	1.51096	1.58015	0.356144	0.389567	AT5G55760	transcriptional regulator Sir2 family protein, putative, expressed
comp35470_c2	comp35470_c2_seq1	2.24793	3.58015	2.69377	4.72574	0	1.18269	3.19535	1.21412	1.87578	3	1.14405	2.52105	3.11936	0	0.389567	3.88557	0.15056	1.63227	1.81558	1.94111	1.07724	1.91456	0.250962	0	AT5G55730	fasciclin-like arabinogalactan protein 8 precursor, putative, expressed
comp40540_c0	comp40540_c0_seq1,comp40540_c0_seq2	4.69599	3.43029	0.650765	3.6565	2.65535	1.73985	4.89772	3.32048	1.51602	4.1375	4.36457	4.21878	3.81044	4.21023	4.64904	5.20828	4.34625	4.07724	3.43962	4.47379	4.0993	4.62819	3.8268	3.7939	AT5G55710	tic20 protein-related, putative, expressed
comp40614_c0	comp40614_c0_seq1,comp40614_c0_seq2	5.15623	4.27053	3.25399	4.31325	3.27798	2.92029	4.52544	4.51916	4.0268	4.11853	4.32769	3.75702	4.65535	4.68594	4.91695	5.32733	4.07039	4.62469	4.23649	4.29057	4.49442	4.40395	3.9222	3.60526	AT5G55670	RNA recognition motif family protein, expressed
comp51144_c0	comp51144_c0_seq1,comp51144_c0_seq10,comp51144_c0_seq11,comp51144_c0_seq12,comp51144_c0_seq13,comp51144_c0_seq2,comp51144_c0_seq3,comp51144_c0_seq4,comp51144_c0_seq5,comp51144_c0_seq6,comp51144_c0_seq7,comp51144_c0_seq8,comp51144_c0_seq9	5.34908	4.95559	4.1035	4.69655	3.72247	3.01792	5.96878	4.17951	4.23419	4.9905	5.1819	4.43095	5.26228	4.82477	5.31397	5.2891	4.91504	5.30743	5.0955	5.61618	5.01167	5.22882	4.88509	5.22612	AT5G55670	RNA recognition motif family protein, expressed
comp43401_c0	comp43401_c0_seq1	4.33842	2.9782	2.89142	3.59216	2.47508	2.54102	5.34234	3.0268	3.61941	4.42895	4.57894	3.17632	4.77979	4.11686	4.13914	4.16269	3.93074	4.48156	4.57046	4.6565	4.53481	4.44956	4.21257	3.91169	AT5G55670	RNA recognition motif family protein, expressed
comp47831_c0	comp47831_c0_seq1,comp47831_c0_seq2,comp47831_c0_seq3,comp47831_c0_seq4	4.51033	3.6427	3.07382	4.17871	2.54597	2.17951	5.22188	3.03034	3.24031	3.81147	4.28392	3.54226	4.393	3.78973	4.81455	4.54288	4.03386	4.28836	4.33485	4.75382	4.53978	4.60703	4.14323	4.41752	AT5G55670	RNA recognition motif family protein, expressed
comp770854_c0	comp770854_c0_seq1	0	0.432959	0	0	0	0	0	0	0	0	0	0	0	0	0	0	0	0	0	0	0	0	0	0	AT5G55660	DEK C terminal domain containing protein, expressed
comp52340_c0	comp52340_c0_seq1,comp52340_c0_seq10,comp52340_c0_seq11,comp52340_c0_seq12,comp52340_c0_seq13,comp52340_c0_seq14,comp52340_c0_seq2,comp52340_c0_seq3,comp52340_c0_seq4,comp52340_c0_seq5,comp52340_c0_seq6,comp52340_c0_seq7,comp52340_c0_seq8,comp52340_c0_seq9	6.42861	5.46858	5.66391	6.1819	5.41414	4.89579	7.50795	4.92029	6.15137	6.34997	6.20065	5.70653	6.78319	6.02658	7.02735	7.15117	5.91982	6.26847	5.87873	6.82693	6.606	6.69391	5.76474	5.80038	AT5G55660	DEK C terminal domain containing protein, expressed
comp37588_c0	comp37588_c0_seq1,comp37588_c0_seq2	6.337	6.16189	6.25833	6.04941	5.34341	5.27761	5.63836	6.30979	7.03221	6.81992	6.12887	6.03188	6.30725	5.93876	6.24489	6.33503	6.19692	6.42928	5.54967	6.39369	6.36422	6.54055	5.94767	5.41075	AT5G55640	expressed protein
comp35678_c0	comp35678_c0_seq1	3.90977	1.79077	0.485427	1.43829	0.432959	0.773996	4.61235	1.43829	0.903038	3.1635	2.79701	2.79077	0.731183	2.11437	2.79494	2.9222	2.34767	1.76129	0.687061	2.77189	2.25096	2.68706	1.4957	1.56071	AT5G55630	potassium channel protein, putative, expressed
comp37178_c0	comp37178_c0_seq1,comp37178_c0_seq2,comp37178_c0_seq3	5.16551	4.2555	2.7866	4.04089	2.52607	1.84398	4.27947	5.14934	3.78555	4.96947	4.65076	4.41414	3.9855	3.76022	4.86987	5.32193	4.46532	4.43296	3.43563	4.67582	4.93216	4.76553	4.01436	3.57168	AT5G55610	expressed protein
comp51029_c0	comp51029_c0_seq1,comp51029_c0_seq2,comp51029_c0_seq3,comp51029_c0_seq4	4.22959	4.3067	4.59096	4.44493	3.79909	2.79286	5.91934	3.97361	4.45878	4.59036	4.7866	4.16832	4.82222	4.18982	5.11562	4.29499	4.13093	4.43429	3.7366	5.26679	4.90593	5.0343	4.08916	3.81762	AT5G55600	agenet domain-containing protein, putative, expressed
comp84831_c0	comp84831_c0_seq1	1.94486	2.9279	0.669027	2.854	1.40054	0.344828	4.76713	2.20477	0.739848	1.87578	2.07382	0.432959	2.97269	1.73118	2.87184	1.22033	2.07382	2.91265	1.58496	3.87184	2.74631	2.46728	1.9222	0.815575	AT5G55600	agenet domain-containing protein, putative, expressed
comp39786_c0	comp39786_c0_seq1,comp39786_c0_seq2,comp39786_c0_seq3,comp39786_c0_seq4	0	0	0	0	0	0	0	0	0	0	0	0	3.45022	3.37295	0	0	0.0703893	1.68257	0	0	0	0	2.31615	3.33771	AT5G55590	pectinesterase, putative, expressed
comp50268_c0	comp50268_c0_seq1,comp50268_c0_seq2,comp50268_c0_seq3,comp50268_c0_seq4	0.555816	0.970854	0	0	0.333424	0	2	0.632268	0	1.67807	0.807355	0.189034	2.40871	1.33342	0.773996	0.748461	0.31034	1.42761	1.10434	2.6017	1	1.18903	0.669027	0	AT5G55580	mTERF family protein, expressed
comp18812_c0	comp18812_c0_seq1,comp18812_c0_seq2	3.57894	3.58616	3.46336	3.27053	2.28688	2.90304	3.53107	3.78555	3.13586	4.85748	4.45154	4.22959	3.44626	4.01881	4.0781	4.08491	4.35755	4.07211	3.77505	4.91743	4.337	4.57652	4.04264	3.68706	AT5G55570	expressed protein
comp26781_c0	comp26781_c0_seq1,comp26781_c0_seq2	1.34483	0	0	0	0	0	0	0	1.79494	0	0	0	0	0	0	0.584963	0	0	0	0	0	0	2.41143	1.20789	AT5G55560	STE_PAK_Ste20_Slob_Wnk.5 - STE kinases include homologs to sterile 7, sterile 11 and sterile 20 from yeast, expressed
comp50528_c0	comp50528_c0_seq1	6.26191	2.90881	0.214125	1.70487	0.613532	0.475085	6.28799	1.48027	1.94111	0.333424	0.704872	0.565597	0	0.163499	2.7137	2.38405	2.99277	0	0.333424	0	0	1.02857	1.97085	1.51602	AT5G55560	STE_PAK_Ste20_Slob_Wnk.5 - STE kinases include homologs to sterile 7, sterile 11 and sterile 20 from yeast, expressed
comp33532_c0	comp33532_c0_seq1,comp33532_c0_seq2	3.62644	2.38957	0.62293	1.5008	1.69153	0.432959	3.31325	3.91456	1.1177	2.46728	2.45418	2.14405	0	1.75702	2.63923	2.926	2.49825	0.594549	0.895303	2.45154	3.14078	3.30889	1.27501	1.65535	AT5G55550	RNA recognition motif containing protein, putative, expressed
comp11508_c0	comp11508_c0_seq1	0	0	0	0	0	0	0.613532	0	0	0	0	0	0	0	0	0	0	0	0	0	0	0	0	0	AT5G55540	expressed protein
comp48707_c0	comp48707_c0_seq1,comp48707_c0_seq2	6.40803	5.11103	5.82273	6.03848	6.16932	5.57319	7.23946	4.35473	6.2651	6.22535	6.41886	5.96255	5.52074	5.14731	6.47849	6.49458	5.36001	5.50938	5.4019	6.01324	6.13134	5.93286	4.57833	3.8748	AT5G55530	C2 domain containing protein, putative, expressed
comp22966_c0	comp22966_c0_seq1	4.93499	5.3572	2.854	4.88118	2.70708	2.36177	4.73552	5.36107	3.2032	4.2032	3.81352	3.98914	4.14649	4.2891	4.24565	4.8268	3.80839	4.23955	4.16832	4.03738	4.25096	4.37782	4.21335	4.69655	AT5G55500	beta 1,2-xylosyltransferase, putative, expressed
comp25734_c0	comp25734_c0_seq1	0	0	0	0	0	0	0	0	0	0	0	0	0	0	0	0	0	0	0.565597	0	0	0	0	0	AT5G55490	GEX1, putative, expressed
comp25734_c1	comp25734_c1_seq1	0	0	0	0	0.378512	0	0	0	0	0	0	0	0	0	0	0	0	0	1.09085	0	0	0	0	0	AT5G55490	GEX1, putative, expressed
comp635810_c0	comp635810_c0_seq1	0	0	0	0	0.903038	0	0	0	0	0	0	0	0	0.378512	0	0	0.695994	0	2.11437	0	0	0	1.41143	0	AT5G55490	GEX1, putative, expressed
comp52291_c0	comp52291_c0_seq1,comp52291_c0_seq2,comp52291_c0_seq3	5.73688	3.74308	1.11103	3.32048	1.29866	1.44361	4.84197	5.30159	2.38128	3.46074	4.20242	2.86196	1.85599	3.20633	4.7137	5.42526	2.95606	2.1177	1.87184	3.65191	3.57894	2.01078	3.05311	2.31615	AT5G55480	glycerophosphoryl diester phosphodiesterase family protein, putative, expressed
comp50075_c0	comp50075_c0_seq1	0	1.4489	4.45088	2.75489	1.35614	1.46989	0	1.25701	4.46728	0	0	0	0	0	0	0	0	0	0	0	0	0	0	0	AT5G55470	transporter, monovalent cation:proton antiporter-2 family, putative, expressed
comp15406_c0	comp15406_c0_seq1	0	0	0	0	0	0	0	0	0	0	0	0	0	0	0	0	0	0	0	0	0	0	0	0	AT5G55390	EDM2, putative, expressed
comp43181_c1	comp43181_c1_seq1	0	0	0	0	0	0	0	0	0	0	0	0	0	0	0	0	0.389567	0	0	0	0.214125	0.214125	1.04264	0.124328	AT5G55390	EDM2, putative, expressed
comp24092_c0	comp24092_c0_seq1,comp24092_c0_seq2	4.66278	4.55949	6.13196	5.47249	5.36107	5.14731	5.63227	4.51412	6.3127	4.53916	4.75221	4.1235	5.44857	5.1416	5.5345	4.98778	5.19022	4.80426	4.78346	5.5601	5.40939	5.54381	5.22959	5.21762	AT5G55390	EDM2, putative, expressed
comp26492_c1	comp26492_c1_seq1	2.19219	0	0	0	0	0	1.98185	0.887525	0	0	0	0	0	0	0	0	0	0	0	0	0	0	0	0	AT5G55380	O-acyltransferase, putative, expressed
comp44521_c1	comp44521_c1_seq1	2.87774	0	0	0	0	0	0.298658	0	0	0	0	0	0	1.11103	1.03562	2.91839	0.62293	0.782409	1.04264	0	0.879706	0	0.516015	0.124328	AT5G55340	wax synthase isoform 1, putative, expressed
comp26492_c0	comp26492_c0_seq1	1.64616	0	0	0	0	0	1.852	0	0	0	0	0	0	0	0	0	0	0	0	0	0	0	0	0	AT5G55340	wax synthase isoform 1, putative, expressed
comp52590_c0	comp52590_c0_seq1	5.35262	4.95977	4.34341	4.76288	3.28688	2.32481	5.42459	4.71039	4.89093	5.35544	5.4363	4.80632	5.43062	5.32912	5.76739	5.47832	5.63546	5.38957	4.57531	5.85649	5.76315	5.82985	5.23343	5.15987	AT5G55310	DNA topoisomerase 1, putative, expressed
comp38180_c0	comp38180_c0_seq1,comp38180_c0_seq2,comp38180_c0_seq3	6.62571	6.22535	5.68594	5.69153	5.06523	4.08406	5.41075	6.72151	5.28207	6.42291	6.53792	6.64299	5.90304	6.03584	6.36422	6.77873	6.24355	6.07938	5.56316	5.8387	6.43746	6.51901	5.77479	5.68622	AT5G55290	expressed protein
comp33602_c0	comp33602_c0_seq1	0.948601	2.44095	0	0.62293	0	0	2.29866	1.62761	0	1.94111	0.918386	0.978196	0.555816	1.1375	0.650765	1.83592	0.815575	0.910733	0.970854	1.63227	0.124328	1.13093	0	0	AT5G55280	tubulin/FtsZ domain containing protein, putative, expressed
comp49296_c0	comp49296_c0_seq1	3.04614	4.13586	1.54597	3.08066	1.79077	2.02503	4.22651	4.10266	1.36737	3.5373	3.10098	2.774	1.1177	1.26903	2.93168	4.01436	2.14405	1.21412	2.47249	3.34908	2.90497	2.80323	0.963474	0.250962	AT5G55280	tubulin/FtsZ domain containing protein, putative, expressed
comp50707_c0	comp50707_c0_seq1,comp50707_c0_seq2	5.82324	4.94017	3.56316	5.43363	5.3067	4.02326	5.33985	5.39849	4.14323	6.09993	6.19002	6.16672	5.54381	5.85649	6.30797	6.34926	6.06867	6.16209	5.37643	5.94111	6.30797	6.36212	5.63778	5.74228	AT5G55260	Ser/Thr protein phosphatase family protein, putative, expressed
comp1133952_c0	comp1133952_c0_seq1	0	0	0	0	0	0	0	0	0	0	0	0	0	0	0	0	0	0	0	0	0	0	0	0	AT5G55240	caleosin related protein, putative, expressed
comp15438_c0	comp15438_c0_seq1	0	0	0	0	0	0	0	0	0	0	0	0	0	0	0	0	0	0	0	0	0	0	0	0	AT5G55240	caleosin related protein, putative, expressed
comp42350_c0	comp42350_c0_seq1	2.1375	2.31034	0	0.443607	0	0	3.30305	2.78869	0	0	0	0	0	0	0	0	1.7137	1.08406	0	0	0	0	0.516015	0	AT5G55230	microtubule associated protein, putative, expressed
comp51497_c0	comp51497_c0_seq1,comp51497_c0_seq2,comp51497_c0_seq3,comp51497_c0_seq4,comp51497_c0_seq5,comp51497_c0_seq6,comp51497_c0_seq7,comp51497_c0_seq8	5.05224	6.2737	1.01436	5.64097	1.9486	2.83188	7.00259	6.61618	1.48027	4.77979	3.78973	3.40327	3.59335	2.20477	3.8166	3.96532	1.71809	3.24336	3.36457	4.69321	4.31687	3.51223	2.84398	1.97085	AT5G55230	microtubule associated protein, putative, expressed
comp51130_c0	comp51130_c0_seq1	1.08406	2.57773	0.594549	1.83996	1.31034	0.650765	2.23266	3.23113	1.30451	2.11437	1.87184	1.23266	2.05658	1.90689	2.02148	1.93734	1.87971	0.863938	2.40871	2.96717	2.09424	2.17632	2.34767	1.87184	AT5G55220	peptidyl-prolyl cis-trans isomerase, FKBP-type, putative, expressed
comp28057_c0	comp28057_c0_seq1	0	0	0	0	0.505891	0	0	0	0	0	0	0	0	0	0	0	0	0	1.1635	0	0	0	0.992768	0.400538	AT5G55190	ras-related protein, putative, expressed
comp28057_c1	comp28057_c1_seq1	0	0	0	0	0.389567	0	0	0	0	0	0	0	0	0	0	0	0	0	1.36177	0	0	0	1.13093	0	AT5G55190	ras-related protein, putative, expressed
comp785712_c0	comp785712_c0_seq1	0	0	0	0	0	0	0	0	0	0	0	0	0	0	0	0	0	0	1.35614	0	0	0	1.08406	0.613532	AT5G55190	ras-related protein, putative, expressed
comp34189_c1	comp34189_c1_seq1	8.16098	7.47857	6.72533	7.79584	7.90797	7.3512	7.67483	7.87523	6.88874	8.60955	8.47216	8.25238	7.80684	8.5445	8.36339	8.69579	7.94175	7.84417	8.488	7.95611	8.22072	8.28212	8.23458	8.1915	AT5G55190	ras-related protein, putative, expressed
comp22719_c0	comp22719_c0_seq1	6.3579	6.54071	6.82845	7.02603	7.58067	7.23419	6.56514	6.80258	6.40939	7.26875	6.89057	6.47557	6.43813	6.65335	6.39335	6.43279	6.2572	5.61559	7.35076	6.75409	6.49137	6.54952	6.82056	6.73444	AT5G55190	ras-related protein, putative, expressed
comp53304_c0	comp53304_c0_seq1	6.80594	7.51932	6.59991	7.10129	7.91043	7.30779	7.14037	7.47029	5.80916	7.45113	7.43246	6.43912	7.49402	8.03914	6.83289	6.92136	5.92362	7.29581	7.78588	7.04669	6.75782	6.65306	7.43012	7.35729	AT5G55190	ras-related protein, putative, expressed
comp1066068_c0	comp1066068_c0_seq1	2.0036	0	0	0	0	0	0	0	0	0	0	0	0	0	0	0	0	0	0	0	0	0	0	0	AT5G55180	glucan endo-1,3-beta-glucosidase precursor, putative, expressed
comp36549_c0	comp36549_c0_seq1,comp36549_c0_seq2,comp36549_c0_seq3,comp36549_c0_seq4	0	4.6605	0	2.12433	0	0	0	2.0321	0	0	0	0	0	0	0	0	0	0	0	0	0	0	0	0	AT5G55160	ubiquitin family domain containing protein, expressed
comp48265_c0	comp48265_c0_seq1,comp48265_c0_seq2	7.23439	6.66888	5.88166	6.06091	5.45253	4.69933	7.30788	6.65821	6.19849	7.86196	7.51128	7.24603	5.85175	6.07361	7.46123	7.50287	6.46646	6.09719	5.96162	7.1807	7.13873	7.15927	5.69655	5.37434	AT5G55160	ubiquitin family domain containing protein, expressed
comp43152_c0	comp43152_c0_seq1,comp43152_c0_seq2	5.99887	8.75402	6.63764	7.81782	7.12629	7.16088	6.92896	9.17749	6.23285	7.27566	7.03595	6.39968	7.36221	6.78162	6.47962	6.21432	6.59246	7.46565	7.4307	6.58286	6.30067	6.75716	7.83175	7.00259	AT5G55160	ubiquitin family domain containing protein, expressed
comp47021_c0	comp47021_c0_seq1	0	5.64241	4.52105	5.04832	4.50208	4.44162	0	5.36912	3.05485	0	0	0	0	0	0	0	0	0	0	0	0	0	0	0	AT5G55150	OsFBDUF17 - F-box and DUF domain containing protein, expressed
comp35191_c0	comp35191_c0_seq1,comp35191_c0_seq2	5.40293	4.56621	2.83188	3.91552	4.37851	3.19219	5.13422	4.28614	3.74524	5.64414	5.57592	5.53916	4.02591	4.11187	5.74712	5.47184	3.93168	4.20398	4.50653	5.78712	5.47606	5.44593	3.99458	3.28836	AT5G55140	ribosomal protein L30 containing protein, expressed
comp44699_c0	comp44699_c0_seq1,comp44699_c0_seq2,comp44699_c0_seq3,comp44699_c0_seq4	3.94579	3.7761	3.7939	4.37086	4.17712	3.40463	3.51602	4.57894	3.851	4.55827	4.81096	4.3512	5.11977	4.96763	4.49378	4.16591	4.35473	4.47444	4.53854	4.46336	4.85997	4.76977	4.96162	4.73931	AT5G55130	ThiF family domain containing protein, putative, expressed
comp43069_c0	comp43069_c0_seq1	2.44361	3.98823	5.38024	4.0009	2.14731	2.50589	1.53605	4.06178	3.38543	1.76129	0.650765	0.85599	2.76129	1.8953	2.16027	2.1177	2.1375	2.76977	1.98914	2.0321	1.58496	1.50589	2.66903	2.86196	AT5G55125	expressed protein
comp40694_c0	comp40694_c0_seq1	4.56621	3.8679	4.27352	3.65076	2.94673	2.40327	3.51602	4.39438	3.40054	4.29057	4.21956	4.27575	2.88753	2.64155	4.7148	4.8748	3.34199	2.61824	2.42492	3.97636	4.36527	4.23955	2.61117	2.38128	AT5G55125	expressed protein
comp51111_c0	comp51111_c0_seq1,comp51111_c0_seq2,comp51111_c0_seq3,comp51111_c0_seq4,comp51111_c0_seq5	5.64559	4.13832	3.20163	3.45418	3.36036	1.39506	5.54813	4.41549	4.45746	4.62117	4.71149	4.87529	3.02857	4.51602	5.93475	5.66334	4.41278	3.97911	3.36036	4.60703	5.06393	4.9905	4.19692	4.1914	AT5G55120	VTC2, putative, expressed
comp50663_c0	comp50663_c0_seq1,comp50663_c0_seq10,comp50663_c0_seq11,comp50663_c0_seq12,comp50663_c0_seq13,comp50663_c0_seq14,comp50663_c0_seq2,comp50663_c0_seq3,comp50663_c0_seq4,comp50663_c0_seq5,comp50663_c0_seq6,comp50663_c0_seq7,comp50663_c0_seq8,comp50663_c0_seq9	3.35614	3.68032	3.41954	3.65992	3.17153	2.49825	4.07724	3.96809	3.79701	3.95513	4.71315	3.75916	4.35614	4.98185	4.61589	3.24489	4.94439	4.67243	4.04789	6.21412	5.73985	5.49857	5.21412	5.15623	AT5G55100	surp module family protein, putative, expressed
comp53615_c0	comp53615_c0_seq1	0	0	0	0	0	0	0	0	0	0	0	0	0	0	0	0	0	0	0	0	0	0	0	0	AT5G55090	STE_MEKK_ste11_MAP3K.8 - STE kinases include homologs to sterile 7, sterile 11 and sterile 20 from yeast, expressed
comp37978_c3	comp37978_c3_seq1,comp37978_c3_seq2	3.81762	0.443607	4.07382	4.09001	5.75969	3.26303	0	0	3.83996	1.87578	1.8679	0.0703893	2.86394	4.73552	2.51602	2.21412	4.51538	3.488	5.40293	0	1.56071	0.910733	5.57803	5.45681	AT5G55090	STE_MEKK_ste11_MAP3K.8 - STE kinases include homologs to sterile 7, sterile 11 and sterile 20 from yeast, expressed
comp50090_c1	comp50090_c1_seq1,comp50090_c1_seq2,comp50090_c1_seq3,comp50090_c1_seq4	2.60881	2.13422	1.81967	2.63691	2.12433	1.37295	2.91839	1.5656	2.76129	3.96993	4.10769	3.48671	4.82426	4.68201	3.64039	2.58496	4.23113	4.18428	4.0365	4.53854	4.3067	4.75756	4.3875	4.6017	AT5G55060	expressed protein
comp46380_c0	comp46380_c0_seq1,comp46380_c0_seq2	2.68482	0	0	4.06695	0	0	2.01792	0.584963	0	0.0565835	3.77294	0	0	0	1.68706	1.31034	4.98868	0	0.214125	0	1.7137	0.0285692	2.63459	2.97085	AT5G55050	GDSL-like lipase/acylhydrolase, putative, expressed
comp40128_c0	comp40128_c0_seq1	3.9644	2.19219	1.19535	4.19928	2.32769	3.36597	4.33199	3.42492	0	2.94486	2.72247	1.86394	1.54102	0	3.2765	2.7866	0	0.847997	0	3.20789	2.94298	2.38681	0.238787	0	AT5G55050	GDSL-like lipase/acylhydrolase, putative, expressed
comp34726_c0	comp34726_c0_seq1	1.20163	0.925999	0	0	0	0	3.60999	0	0	0.807355	1.45943	1.02857	0	0	2.19219	2.1635	0	0	0	0.739848	2.0321	1.96347	0	0	AT5G55040	bromodomain domain containing protein, expressed
comp34726_c1	comp34726_c1_seq1	0	0	0	0	0	0	3.22497	0	0	1.09761	1.43829	1.65076	0	0	2.45154	1.96717	0.704872	0	0	0.0143553	2.28983	1.20789	0	0	AT5G55040	bromodomain domain containing protein, expressed
comp34726_c2	comp34726_c2_seq1	0.275007	0	0	0	0	0	0.948601	0	0	0	0	1.18269	0	0	1.25701	0.895303	0	0	0	1.32193	1.83188	1.51602	0	0	AT5G55040	bromodomain domain containing protein, expressed
comp45203_c0	comp45203_c0_seq1,comp45203_c0_seq2,comp45203_c0_seq3,comp45203_c0_seq4,comp45203_c0_seq5,comp45203_c0_seq6	4.67299	3.58015	3.5509	4.32697	4.30305	3.8339	5.61471	3.87381	4.06005	4.57168	4.98596	4.25323	3.37434	3.89821	4.98368	4.765	3.76022	3.87578	3.33485	4.50906	5.06178	4.70874	3.14078	3.0197	AT5G55040	bromodomain domain containing protein, expressed
comp66026_c0	comp66026_c0_seq1	3.29131	4.21568	2.12102	3.91361	3.68145	3.49825	3.61941	4.80941	3.15866	4.46401	4.39849	3.91073	3.849	3.59574	4.24413	3.72901	3.86987	2.9982	4.74846	3.94579	3.85898	4.35332	3.79805	3.78346	AT5G55000	BTBP1 - Bric-a-Brac, Tramtrack, Broad Complex BTB domain with pentapeptide repeats, expressed
comp55283_c0	comp55283_c0_seq1	6.89615	7.94924	4.80993	6.03936	3.62293	3.76341	7.7864	7.99135	3.49185	6.70252	7.13124	5.64126	4.52732	3.87676	5.09592	4.87774	4.9528	3.50589	5.0365	6.49586	5.54381	5.54967	4.76977	4.48929	AT5G54980	integral membrane protein, putative, expressed
comp51796_c0	comp51796_c0_seq1	7.11676	6.12598	3.97636	6.399	6.854	5.71287	7.20359	6.01369	4.13996	7.69711	7.49641	7.17023	5.28021	7.56552	8.06915	8.40723	8.04691	8.03061	8.43713	6.79246	8.56205	7.56567	8.70418	8.86972	AT5G54960	pyruvate decarboxylase isozyme 2, putative, expressed
comp22766_c0	comp22766_c0_seq1,comp22766_c0_seq2	3.6893	4.05224	2.13422	4.09424	2.68257	2.5435	4.99729	4.13175	2.69377	3.60407	3.83592	3.20006	3.60763	3.41143	3.78555	4.0027	3.71039	3.66789	3.69488	3.64155	3.62059	3.62293	3.2555	3.34199	AT5G54930	-
comp50903_c0	comp50903_c0_seq1,comp50903_c0_seq2	3.60763	3.91361	2.38681	3.83592	3.851	2.94111	4.19928	3.80839	3.28244	3.80632	4.01881	3.21878	3.83895	3.9486	4.24565	4.11187	3.60999	3.61941	3.72465	4.25399	4.0505	4.03562	3.6893	3.98732	AT5G54930	-
comp32212_c0	comp32212_c0_seq1	2.7866	3.41684	1.7866	2.9982	2.27202	2.08746	2.65076	4.16912	2.17632	3.5509	3.53854	2.852	2.61353	3.16189	3.11103	3.2765	3.03386	2.19849	3.01078	3.17792	3.5435	3.06867	2.97453	2.848	AT5G54920	expressed protein
comp43714_c0	comp43714_c0_seq1	3.48929	3.37573	2.91839	3.55336	2.45681	1.36177	3.68818	3.83693	1.926	3.30889	3.38681	3.02503	2.94486	3.82375	3.91361	4.41616	3.23573	3.48671	2.62059	3.45681	3.853	3.68257	2.58976	2.71809	AT5G54910	-
comp52061_c2	comp52061_c2_seq1,comp52061_c2_seq2,comp52061_c2_seq3,comp52061_c2_seq4,comp52061_c2_seq5	3.69042	4.60348	3.5656	4.05485	4.88655	5.89142	3.6241	4.9814	4.42291	3.80529	3.59335	3.01436	3.81558	3.13093	3.82069	3.64039	3.16189	3.58376	3.68818	3.63691	3.74201	3.31615	3.03562	2.79701	AT5G54890	CRS2-associated factor 2, mitochondrial precursor, putative, expressed
comp45740_c0	comp45740_c0_seq1	2.03562	0.807355	0	0	0	0	1.14405	2.15381	0	1.29866	1.66448	1.03562	0	0	1.848	2.58496	0.847997	0	0	1.16993	1.53605	1.25701	0	0	AT5G54880	DTW domain containing protein, putative, expressed
comp35955_c0	comp35955_c0_seq1	4.51159	0.815575	2.86592	2.57289	3.17632	0.124328	1.27501	3.34199	1.1177	1.86394	2.87381	2.46467	1.8679	3.68032	2.25096	2.45154	3.92505	3.21412	2.62293	0.485427	3.00899	3.3799	3.98732	4.05918	AT5G54860	BT1 family protein, putative, expressed
comp22390_c0	comp22390_c0_seq1	6.98527	6.69293	6.92255	6.82324	7.15532	6.44659	6.87934	6.3311	7.06587	7.04952	7.14098	6.57713	8.65764	8.26275	6.67864	6.30451	7.41422	8.20736	8.10119	7.17093	6.93251	7.41692	8.03601	8.19559	AT5G54855	POEI30 - Pollen Ole e I allergen and extensin family protein precursor, expressed
comp35539_c0	comp35539_c0_seq1	5.28651	5.08151	3.16672	5.28059	3.12928	2.84599	4.1177	6.06048	4.24413	4.3505	4.68706	3.5509	4.83441	3.51602	5.58015	3.56316	4.2502	5.36492	3.81558	4.9472	5.01748	4.44493	4.72083	4.20711	AT5G54855	POEI30 - Pollen Ole e I allergen and extensin family protein precursor, expressed
comp35539_c1	comp35539_c1_seq1	5.12887	4.51979	2.43029	4.90304	2.52356	2.27798	3.64039	5.97957	3.84298	4.33842	5.12391	3.27947	4.7301	2.57773	5.06609	3.61941	4.08236	4.90304	3.46074	4.55152	4.42089	4.4957	4.90352	3.88655	AT5G54855	POEI30 - Pollen Ole e I allergen and extensin family protein precursor, expressed
comp44328_c0	comp44328_c0_seq1	1.852	2.98185	1.19535	1.31034	0	0.941106	2.46205	3.5741	1.852	1.04963	1.1177	0.536053	1.96347	2.02857	1.58015	1.21412	1.68706	2.02857	1.37851	1.1375	1.24489	0.516015	1.98914	0.879706	AT5G54850	expressed protein
comp35677_c0	comp35677_c0_seq1	5.32229	2.40054	3.22188	4.28614	6.37452	3.33485	4.09508	1.74416	3.20163	5.11894	5.38094	5.24451	5.35403	5.74093	4.43229	3.74524	5.60851	6.45385	6.19869	3.5472	5.23113	5.615	5.6659	5.44062	AT5G54840	ras-related protein, putative, expressed
comp33039_c0	comp33039_c0_seq1	0	0	3.15056	0.765535	1.81967	0.863938	0	0	0	1.57531	0	0	0.62293	2.65535	0.526069	1.0072	0	2.04614	2.27202	0.495695	0	0.367371	0	1.82375	AT5G54840	ras-related protein, putative, expressed
comp31899_c0	comp31899_c0_seq1	4.18587	2.02148	2.488	2.16672	3.19219	1.12433	2.15056	2.60881	1.14405	2.15056	1.54597	1.0072	0.422233	2.85599	2.10769	2.68257	3.20789	2.78031	3.55704	1	1.28096	1.02857	3.04614	3.849	AT5G54830	DOMON domain containing protein, expressed
comp52141_c0	comp52141_c0_seq1,comp52141_c0_seq2	4.45549	1.49057	1.79077	1.80735	2.50335	0.925999	3.15866	1.18269	1.63691	2.774	2.36737	2.39506	0.695994	3.58976	3.82477	4.27277	3.50843	2.39506	2.75702	2.07039	3.14078	3.06695	3.12598	3.60999	AT5G54830	DOMON domain containing protein, expressed
comp31899_c1	comp31899_c1_seq1	2.74201	0.669027	0.956057	1.43829	2.53107	0	2.37851	0.757023	0.0285692	0.773996	0.298658	0.31034	1.29866	1.26903	0	2.01792	2.37016	1.45943	2	0.903038	1.67807	0.871844	2.12102	2.85997	AT5G54830	DOMON domain containing protein, expressed
comp18799_c0	comp18799_c0_seq1	4.26903	4.8505	2.82985	3.30012	3.08066	2.43829	3.89821	5.09339	3.88557	4.77136	4.39094	4.71973	3.4957	4.41414	4.27277	5.33521	3.87676	3.80941	3.99277	4.14078	4.70432	4.59991	3.08746	3.33628	AT5G54810	tryptophan synthase beta chain 1, putative, expressed
comp54071_c0	comp54071_c0_seq1	3.79701	1.76977	3.18903	3.14078	1.74846	1.33914	3.74739	0.505891	3.30451	4.79701	4.58195	4.18587	2.68482	3.18903	4.41278	4.41616	4.42626	3.81044	3.05658	4.62	4.55336	4.65707	4.04701	3.02148	AT5G54780	TBC domain containing protein, expressed
comp2752_c0	comp2752_c0_seq1	0	0	0	0	0	0	0	0	0	0	0	0	0	0	0	0	0	0	0	0	0	0	0	0	AT5G54770	FAD dependent oxidoreductase domain containing protein, expressed
comp29436_c0	comp29436_c0_seq1	0	0	0	0	0	0	0	0	0	0	0	0	0	0	0	0	0	0	0	0	0	0	0	0	AT5G54770	FAD dependent oxidoreductase domain containing protein, expressed
comp29436_c1	comp29436_c1_seq1	0	0	0	0	0	0	0	0	0	0	0	0	0	0	0	0	0	0	0	0	0	0	0	0	AT5G54770	FAD dependent oxidoreductase domain containing protein, expressed
comp29436_c2	comp29436_c2_seq1	0	0	0	0	0	0	0	0	0	0	0	0	0	0	0	0	0	0	0	0	0	0	0	0	AT5G54770	FAD dependent oxidoreductase domain containing protein, expressed
comp34884_c0	comp34884_c0_seq1	0	0	0	0	0	0	0	0	0	0	0	0	0	0	0	0	0	0	0	0	0	0	0	0	AT5G54770	FAD dependent oxidoreductase domain containing protein, expressed
comp34884_c1	comp34884_c1_seq1	0	0	0	0	0	0	0	0	0	0	0	0	0	0	0	0	0	0	0	0	0	0	0	0	AT5G54770	FAD dependent oxidoreductase domain containing protein, expressed
comp41361_c0	comp41361_c0_seq1	0	0	0	0	0	0	0	0	0	0	0	0	0	0	0	0	0	0	0	0	0	0	0	0	AT5G54770	FAD dependent oxidoreductase domain containing protein, expressed
comp41361_c1	comp41361_c1_seq1	0	0	0	0	0	0	0	0	0	0	0	0	0	0	0	0	0	0	0	0	0	0	0	0	AT5G54770	FAD dependent oxidoreductase domain containing protein, expressed
comp1100386_c0	comp1100386_c0_seq1	0	0	0	0	0	0	0	0	0	0	0	0	0	0	0	0	0	0	0	0	0	0	0	0	AT5G54770	FAD dependent oxidoreductase domain containing protein, expressed
comp43120_c0	comp43120_c0_seq1,comp43120_c0_seq2	8.54168	7.956	8.15178	7.69857	8.65442	7.42181	9.4671	7.416	8.64497	10.6152	9.07342	10.013	8.47824	9.08494	9.19655	9.85169	9.32634	7.80155	9.23711	9.17936	9.09827	9.66617	8.38375	8.23443	AT5G54770	FAD dependent oxidoreductase domain containing protein, expressed
comp43156_c0	comp43156_c0_seq1,comp43156_c0_seq2,comp43156_c0_seq3	6.7862	6.37921	5.1918	6.03122	4.82426	4.75916	6.68916	6.73904	5.6744	7.2485	6.82718	6.54674	5.54967	5.6008	6.6241	6.77834	6.16631	5.96786	5.83314	6.87061	6.68972	6.71452	5.60437	5.51096	AT5G54750	transport protein particle component, Bet3, domain containing protein, expressed
comp69235_c0	comp69235_c0_seq1	0	0	0	0	0	0	0	0	0	0	0	0	0	0	0	0	0	0	0	0	0	0	0	0	AT5G54740	-
comp159_c1	comp159_c1_seq1	0	0	0	0	0	0	0	0	0	1.15056	0	0	0	0	0	0	0	0	0	1.02148	0.0565835	0	0	0	AT5G54700	ankyrin repeat-containing protein, putative, expressed
comp46095_c0	comp46095_c0_seq1	0	0	0	0	0	0	1.31034	0	0	0	0	0	0	0	2.83188	3.12598	0	0	0	2.44095	0	0	0	0	AT5G54690	glycosyl transferase 8 domain containing protein, putative, expressed
comp50293_c0	comp50293_c0_seq1,comp50293_c0_seq2	3.60407	1.41143	2.02503	2.76553	1.7137	1.8679	2.52105	0.495695	1.76553	3.93357	3.74308	3.32769	3.76022	4.37782	4.25852	3.55336	4.337	4.05572	3.78346	4.76129	4.35896	4.57713	3.92695	3.72683	AT5G54680	basic helix-loop-helix DND-binding domain containing protein, expressed
comp46687_c0	comp46687_c0_seq1,comp46687_c0_seq2	6.91229	6.63358	6.77834	6.59664	6.32912	5.33949	6.42828	6.86096	6.7486	7.52748	7.32661	6.90316	7.44865	7.19279	7.93334	6.98596	6.80993	7.36702	7.06964	7.30095	7.48993	7.6969	7.27324	7.24089	AT5G54680	basic helix-loop-helix DND-binding domain containing protein, expressed
comp46704_c0	comp46704_c0_seq1,comp46704_c0_seq2,comp46704_c0_seq3	5.65076	4.7447	5.89627	6.28873	6.56285	5.25248	5.88435	5.19967	5.44493	5.6401	5.69404	4.64039	6.78162	6.3773	5.71781	5.72329	5.80941	6.65033	6.69905	5.88582	5.7366	5.52544	6.4494	6.55674	AT5G54680	basic helix-loop-helix DND-binding domain containing protein, expressed
comp23598_c1	comp23598_c1_seq1	4.91169	4.88215	3.89724	4.62469	3.70598	3.51728	4.19613	4.83238	4.13258	5.64241	5.35861	5.28688	4.91791	4.9486	5.24831	5.15299	4.98732	5.07852	4.73173	5.22226	5.2817	5.20906	4.46989	4.29057	AT5G54680	basic helix-loop-helix DND-binding domain containing protein, expressed
comp28345_c0	comp28345_c0_seq1	0	0	0	0	0	0	0	0	0	0	0.263034	0	0	0	0	0	0	0	0	0	0	0	0	0	AT5G54660	heat shock protein, putative, expressed
comp52387_c0	comp52387_c0_seq1,comp52387_c0_seq10,comp52387_c0_seq11,comp52387_c0_seq12,comp52387_c0_seq13,comp52387_c0_seq14,comp52387_c0_seq15,comp52387_c0_seq16,comp52387_c0_seq17,comp52387_c0_seq18,comp52387_c0_seq19,comp52387_c0_seq2,comp52387_c0_seq20,comp52387_c0_seq21,comp52387_c0_seq22,comp52387_c0_seq23,comp52387_c0_seq24,comp52387_c0_seq3,comp52387_c0_seq4,comp52387_c0_seq5,comp52387_c0_seq6,comp52…	4.75114	2.18587	2.71589	3.56316	2.92029	1.50589	3.61589	3.80426	2.68706	2.64386	3.71589	2.91265	2.23573	4.68089	2.83188	3.50589	5.29205	3.38681	3.80839	2.05311	3.17951	3.06005	4.88753	4.86493	AT5G54650	formin-like protein 1 precursor, putative, expressed
comp45349_c0	comp45349_c0_seq1,comp45349_c0_seq2	3.2854	3.03562	1.85599	3.44361	1.86394	1.38957	3.4019	2.80941	2.35332	3.03562	3.45549	2.84197	3.79909	3.40327	3.52356	3.50589	4.03034	3.774	3.59096	3.74093	3.56438	3.96162	3.69265	3.61706	AT5G54650	formin-like protein 1 precursor, putative, expressed
comp13253_c0	comp13253_c0_seq1	0	0	0	0	0	0	0.0565835	0	0	0	0	0	0	0	0	0	0.344828	0	0	0	0	0	0	0	AT5G54630	ZOS1-12 - C2H2 zinc finger protein, expressed
comp27682_c0	comp27682_c0_seq1	0	1.60881	0	0	0	0	1.7137	0.0565835	0	2.24184	1.26303	0.823749	0	0	0	0.344828	0	0	0.823749	1.76553	0.0426443	0.0426443	0	0	AT5G54630	ZOS1-12 - C2H2 zinc finger protein, expressed
comp27682_c1	comp27682_c1_seq1	0	1.84398	0	0	0	0	2.22651	0.321928	0	1.76129	1.57531	0.757023	0.536053	0	0.344828	0.333424	0	0	1.19535	2.1375	0.275007	0.807355	0	0	AT5G54630	ZOS1-12 - C2H2 zinc finger protein, expressed
comp37122_c0	comp37122_c0_seq1	3.53107	4.20867	3.2555	3.39232	2.72465	2.39232	4.36667	4.71754	3.33771	5.38301	5.22342	4.22728	5.34625	5.30743	4.44029	4.15704	5.06437	5.0343	4.99277	5.85873	5.03606	4.81762	5.20203	4.70487	AT5G54600	ribosomal protein L24, putative, expressed
comp50007_c0	comp50007_c0_seq1,comp50007_c0_seq2,comp50007_c0_seq3	3.99639	3.51979	2.74631	3.19377	1.5656	2.14405	3.27202	3.77821	3.07211	2.06695	2.08406	1.18903	0.956057	2.0635	2.82171	3.39232	1.38957	2.45418	1.79077	1.72683	1.87578	1.31034	1.25096	1.21412	AT5G54590	tyrosine protein kinase domain containing protein, putative, expressed
comp33451_c1	comp33451_c1_seq1	0	0.555816	0.0976108	0	0	0	0	0	0	1.11103	0	0	0	0	0	0	0	0	0	1.70044	1.48027	1.02148	0	0	AT5G54590	tyrosine protein kinase domain containing protein, putative, expressed
comp37856_c0	comp37856_c0_seq1	2.02503	0	0.344828	1.57046	0	0	1.18903	0.565597	1.42223	0	1.27501	0	0	0.815575	1.01436	1.4957	0	0	0	0.485427	0.584963	0	0	0	AT5G54590	tyrosine protein kinase domain containing protein, putative, expressed
comp33451_c0	comp33451_c0_seq1,comp33451_c0_seq2	0	0	1.03562	0	0	0	0	0	0	0.847997	0.356144	0	0	0	0	0	0	0	0	2.16993	1.73118	1.84398	0	0	AT5G54590	tyrosine protein kinase domain containing protein, putative, expressed
comp33451_c3	comp33451_c3_seq1,comp33451_c3_seq2	0	0	0	0	0	0	0	0	0	0	0	0	0	0	0	0	0	0	0	1.4489	1.87578	1.45943	0	0	AT5G54590	tyrosine protein kinase domain containing protein, putative, expressed
comp44523_c0	comp44523_c0_seq1,comp44523_c0_seq2	8.19357	7.90581	7.72717	7.51183	7.07071	6.65521	7.49025	7.50827	7.77347	8.19663	8.15381	7.57713	7.69801	7.59679	7.81449	7.95076	7.45927	7.9521	7.47533	7.97705	7.67497	7.82966	7.40591	6.79896	AT5G54580	RNA recognition motif containing protein, putative, expressed
comp27005_c0	comp27005_c0_seq1,comp27005_c0_seq2	0.704872	0.163499	0	0	0	0	0	1.7137	0	1.20789	0	0	0.201634	0.687061	0.695994	0	0	0	0	1.20789	0	0.956057	0	0	AT5G54570	Os6bglu25 - beta-glucosidase homologue, similar to Os3bglu6, expressed
comp36255_c0	comp36255_c0_seq1,comp36255_c0_seq2	0	0	0.422233	0	0	0	0	0	0	0	0	0	0	0	0	0	0	0	2.09761	0	0	0	0.0143553	0	AT5G54570	Os6bglu25 - beta-glucosidase homologue, similar to Os3bglu6, expressed
comp43097_c1	comp43097_c1_seq1,comp43097_c1_seq2	0	0	1.04963	0	0	0	0	0	0	0	0	0	0	0	0.201634	0	0	0	2.36457	0.713696	0	0	0	0	AT5G54570	Os6bglu25 - beta-glucosidase homologue, similar to Os3bglu6, expressed
comp43097_c0	comp43097_c0_seq1,comp43097_c0_seq2,comp43097_c0_seq3,comp43097_c0_seq4	1.43829	1.64616	0.641546	0.757023	0	0	0.970854	2.39506	0.594549	2.19219	0	0.695994	0.0565835	0	2.04614	1.37851	0.704872	0	0.933573	2.44095	1.69599	1.60407	1.18903	0	AT5G54570	Os6bglu25 - beta-glucosidase homologue, similar to Os3bglu6, expressed
comp54069_c0	comp54069_c0_seq1	5.95815	7.70051	7.52442	6.5373	6.75315	5.91982	6.25739	6.72833	6.33271	6.30579	7.23783	6.65378	6.4632	6.17313	5.82094	5.74308	5.85798	6.59813	6.36387	6.08321	5.85922	5.95977	6.30925	6.17013	AT5G54540	expressed protein
comp43427_c0	comp43427_c0_seq1	2.36737	3.06867	0	0.978196	0	0	1.45418	3.31904	0	0	0	0	0	0	0	0.250962	0	0	0	0	0	0	0	0	AT5G54540	expressed protein
comp48590_c0	comp48590_c0_seq1	2.89336	3.20006	2.32481	2.80529	2.91265	1.99639	2.99277	3.29131	2.43829	3.01257	3.21878	2.3505	2.52105	2.29866	3.63691	3.37295	2.68706	2.34483	2.89724	3.28983	3.35332	3.09761	2.56316	2.19219	AT5G54520	WD domain, G-beta repeat domain containing protein, expressed
comp27196_c0	comp27196_c0_seq1	0	0	0	0	0	0	0	0	0	0	0	0	0	0	0	0	0	0	0	0	0	0	0	0	AT5G54510	OsGH3.1 - Probable indole-3-acetic acid-amido synthetase, expressed
comp43806_c0	comp43806_c0_seq1	6.97051	2.14731	3.55213	2.73118	4.17871	0	3.76977	6.35632	6.1373	1.4489	2.21412	1.63227	2.04264	4.70874	1.15056	1.43296	4.42761	1.5008	4.09508	0.344828	1.53605	0.910733	5.27426	4.30305	AT5G54490	EF hand family protein, putative, expressed
comp64389_c0	comp64389_c0_seq1	0	0.604071	0	0	0.15056	0	0	0	0	1.48543	1.69153	1.12433	0.650765	0	0	0	0	1.39506	0	1.02857	0	1.13093	0	0	AT5G54490	EF hand family protein, putative, expressed
comp38769_c0	comp38769_c0_seq1	1.76553	2.42223	1.09085	1	0.669027	0	1.82782	2.12433	0.176323	0	1.43829	0	1.38405	0.238787	0	0.0703893	1.25096	3.13586	1.5008	1.40599	1.18269	0.0143553	0	0.669027	AT5G54470	B-box zinc finger family protein, putative, expressed
comp31566_c0	comp31566_c0_seq1	1.18269	0	0	0	0	0	0	0	0	0.0976108	0.432959	0	0	0	0	1.80735	0.344828	0	0	0	0	0	0	0	AT5G54470	B-box zinc finger family protein, putative, expressed
comp45728_c0	comp45728_c0_seq1,comp45728_c0_seq10,comp45728_c0_seq2,comp45728_c0_seq3,comp45728_c0_seq4,comp45728_c0_seq5,comp45728_c0_seq6,comp45728_c0_seq7,comp45728_c0_seq8,comp45728_c0_seq9	4.51349	4.2555	5.55459	5.70625	6.34323	6.00876	5.38819	3.63459	5.18706	6.08172	5.06523	4.55213	7.32319	5.99458	5.71562	4.20945	4.2817	6.83226	6.9305	6.0505	4.57592	5.04876	6.81826	6.81314	AT5G54470	B-box zinc finger family protein, putative, expressed
comp38222_c0	comp38222_c0_seq1	0	0	0.687061	0.356144	0	0	0	0	0	0	0	0	0	0	0	0	0	0	0	0	0	0	0	0	AT5G54470	B-box zinc finger family protein, putative, expressed
comp37199_c0	comp37199_c0_seq1,comp37199_c0_seq2	0	0	2.31325	2.46728	2.52356	3.72901	1.68706	1.69153	0.678072	0.495695	0.879706	0	3.47379	0.941106	0	0	0	3.34625	3.848	1.67807	1.1635	0	2.99095	0.903038	AT5G54470	B-box zinc finger family protein, putative, expressed
comp22742_c0	comp22742_c0_seq1	5.21917	4.72792	2.45418	3.84197	2.9855	2.27501	5.27687	4.81558	3.33914	4.78241	4.65076	4.46205	4.10601	4.33056	4.85898	4.61648	4.44095	4.07639	3.85798	4.74039	5.23419	5.23802	3.90014	3.58616	AT5G54440	expressed protein
comp22150_c0	comp22150_c0_seq1	5.04614	1.53107	0.918386	3.04963	1.848	0	3.79909	2.1375	0.992768	1.69153	2.18587	1.45418	0.575312	1.82782	2.12763	1.26903	2.37851	3.02326	1.53605	0	1.20789	1.21412	2.37851	1.65076	AT5G54400	-
comp41568_c0	comp41568_c0_seq1,comp41568_c0_seq2	5.08066	1.73985	1.25701	2.848	2.11103	0.400538	4.393	2.1177	1.85599	3.49185	3.60763	3.32337	2.42492	2.58496	3.45812	3.16189	1.95233	2.37016	2.34767	3.65306	3.20633	3.78031	1.8679	1.5656	AT5G54400	-
comp39080_c0	comp39080_c0_seq1	4.61648	2.12763	0.163499	2.46467	0.189034	0.356144	4.45549	0	1.33914	4.06781	3.86592	4.07553	1.61353	1.66903	3.68482	3.62994	1.5008	2.89142	1.05658	4.19456	4.00988	4.46205	1.70044	0.823749	AT5G54400	-
comp243040_c0	comp243040_c0_seq1	0.782409	0	0	0.594549	0	0	0.722466	1.17632	0	0	0	0	0	0	0	0	0	0	0	0.516015	0	1.29278	0	0	AT5G54400	-
comp35749_c1	comp35749_c1_seq1	0.422233	0	0	0.963474	0	0	1.35614	0	0	0	0.669027	0.847997	0	0	1.41143	0	0.163499	0	0	0	0.238787	0.250962	0	0	AT5G54400	-
comp93358_c0	comp93358_c0_seq1	3.62059	2.66676	1.08406	2.81967	0	0	4.08236	2.17313	0	1.82782	2.24184	2.16993	3.02326	1.95977	2.9241	3.08066	2.96347	2.62761	0.731183	2.58736	2.57773	2.80529	1.45418	1.22651	AT5G54400	-
comp43360_c0	comp43360_c0_seq1	3.69599	3.99277	0.422233	3.05311	1.45943	0.464668	5.39746	3.69599	2.02503	4.0365	3.22188	2.94486	2.27798	1.89142	4.73715	4.1035	2.73118	3.01614	2.06005	4.73281	4.03298	3.41414	2.488	2.01436	AT5G54390	inositol-1-monophosphatase, putative, expressed
comp132868_c0	comp132868_c0_seq1	2.27202	1.54597	0.422233	0.807355	0	0	2.03562	1.12433	1.4957	0.422233	1.24489	0.189034	1.07724	0.565597	0.757023	1.87971	0	0.275007	0.918386	0.823749	1.18269	1.47508	0.678072	1.05658	AT5G54390	inositol-1-monophosphatase, putative, expressed
comp125770_c0	comp125770_c0_seq1	2.84197	2.37295	0.739848	1.79077	0.604071	0	2.39232	2.61353	1.57046	1.50589	1.62293	1.5509	1.11103	0.765535	2.7761	2.43029	1.66448	1.02148	1.36737	1.4957	2.03562	1.99639	0	0.189034	AT5G54390	inositol-1-monophosphatase, putative, expressed
comp33495_c1	comp33495_c1_seq1	1.54597	0	0	0	0	0	1.77821	2.20789	0	0	0	0	0	0	0	1.26303	0	0	0	0	0	0	0	0	AT5G54380	TKL_IRAK_CrRLK1L-1.14 - The CrRLK1L-1 subfamily has homology to the CrRLK1L homolog, expressed
comp1034901_c0	comp1034901_c0_seq1	0	0	0	0.516015	0	0	0	0	0	0	0	0	0	0	0	0	0	0	0	0	0	0	0	0	AT5G54380	TKL_IRAK_CrRLK1L-1.14 - The CrRLK1L-1 subfamily has homology to the CrRLK1L homolog, expressed
comp52929_c1	comp52929_c1_seq1,comp52929_c1_seq2	4.4614	1.10434	0	1.17632	0	0	4.84549	3.52482	0.722466	1.87184	2.01078	0	0	1.17632	3.36737	3.38681	0.739848	0	0	1.18269	0.555816	0	0	0	AT5G54380	TKL_IRAK_CrRLK1L-1.14 - The CrRLK1L-1 subfamily has homology to the CrRLK1L homolog, expressed
comp51615_c0	comp51615_c0_seq1	6.66888	1.43829	0	3.63575	0	0	2.15381	0	0	2.0072	0	3.64847	0	7.36964	8.04947	6.15381	6.52105	3.7126	4.40531	2.09424	3.07895	5.0635	5.58856	7.44915	AT5G54370	RCLEA2 - Root cap and Late embryogenesis related family protein precursor, putative, expressed
comp45941_c0	comp45941_c0_seq1,comp45941_c0_seq10,comp45941_c0_seq11,comp45941_c0_seq2,comp45941_c0_seq3,comp45941_c0_seq4,comp45941_c0_seq5,comp45941_c0_seq6,comp45941_c0_seq7,comp45941_c0_seq8,comp45941_c0_seq9	7.13402	6.39163	5.98732	6.89579	6.69265	5.33985	6.91289	6.73796	6.0072	7.14333	7.33762	6.76328	7.35773	7.63938	7.0691	7.13627	7.44195	7.55113	7.29223	6.93782	7.30296	7.21257	7.79435	7.9851	AT5G54310	GTPase-activating protein, putative, expressed
comp40673_c1	comp40673_c1_seq1	2.13422	3.17153	1.77821	2.60881	1.52105	0.641546	2.88166	2.37851	1.99277	2.37016	2.5008	2.32481	2.33342	3.46597	2.53356	2.96162	3.10266	0.641546	2.01078	3.24336	3.33056	3.23879	3.04264	2.60881	AT5G54310	GTPase-activating protein, putative, expressed
comp21673_c0	comp21673_c0_seq1	3.89821	3.53978	2.52857	2.62059	2.31325	1.87971	4.13996	3.5656	3.24945	5.2426	5.02148	4.70044	3.96809	4.61412	4.70321	4.23802	4.0054	4.43095	3.89142	5.32876	5.04483	4.9514	4.1643	3.97728	AT5G54290	cytochrome c-type biogenesis protein dbsD-like, putative, expressed
comp48377_c1	comp48377_c1_seq1	0	0.344828	0	0.536053	0	0	0	1.98914	0.0143553	0	0	0	0	0	0	0	0	0	0	0	0	0	0	0	AT5G54280	myosin-Vb, putative, expressed
comp53100_c1	comp53100_c1_seq1	0.176323	0	0	0.992768	0	0	0	0.31034	0	0	0	0	0	0	0	0	0	0	0	0	0	0	0	0	AT5G54280	myosin-Vb, putative, expressed
comp23447_c1	comp23447_c1_seq1	0	0	0	0	0	0	0	0	0	0	0	0	0	0	0	0	0	0	0	0.344828	0	0	0	0	AT5G54270	chlorophyll A-B binding protein, putative, expressed
comp23447_c0	comp23447_c0_seq1,comp23447_c0_seq2	0	0	0	0	0	0	0	0	0	0	0	0	0	0	0	0	0	0	0	0	0	0	0	0	AT5G54270	chlorophyll A-B binding protein, putative, expressed
comp52047_c0	comp52047_c0_seq1	1.33342	1.95977	0	1.30451	0.641546	0.871844	2.16027	2.97085	0.773996	2.84197	2.38405	2.21723	2.39232	1.926	3.45943	2.85997	1.852	2.22959	2.6017	3.27947	3.39506	3.09424	1.46989	1.8953	AT5G54260	double-strand break repair protein MRE11, putative, expressed
comp45635_c0	comp45635_c0_seq1,comp45635_c0_seq2,comp45635_c0_seq3,comp45635_c0_seq4	4.23649	3.15381	0.941106	2.97453	3.06523	2.37851	5.59186	2.7137	2.03562	5.97613	5.8679	5.4353	8.2897	5.71507	5.46467	5.48188	4.43962	6.89433	6.46891	6.84373	6.44261	6.16712	5.71672	5.5097	AT5G54250	cyclic nucleotide-gated ion channel 2, putative, expressed
comp48820_c1	comp48820_c1_seq1	2.64847	4.89821	3.60763	4.95373	3.71699	4.24184	2.27202	6.12039	4.18507	0.722466	1.5008	0.555816	2.19535	2.26604	2.67356	2.97636	2.19535	2.7845	2.84599	2.46205	1.70487	0.432959	4.33628	4.97223	AT5G54240	uncharacterized secreted protein, putative, expressed
[truncated: 57,469 more rows]

## Sheet: motif
isoform	location	strand	AW-box	AW-box containing seq	Arabidopsis ID	Function
[truncated: 401 more rows]
